# Supplementary material for: Identification and validation of glycosylation-related gene signatures for prognostic stratification in sepsis
Source: Front Immunol. 2025 Jul 2;16:1608082. doi: 10.3389/fimmu.2025.1608082 (PMC12263689; doi:10.3389/fimmu.2025.1608082)
Supplement: Supplementary file 8 [file Table4.xlsx]

## Sheet: Sheet1
Supplementary Table 4.cellmarker of GSE175453
p_val	avg_log2FC	pct.1	pct.2	p_val_adj	cluster	gene
0	1.80171	0.289	0.68	0	HSC_-G-CSF	IFITM2
0	1.76042	0.096	0.309	0	HSC_-G-CSF	LITAF
0	1.70443	0.23	0.547	0	HSC_-G-CSF	NEAT1
0	1.44704	0.095	0.298	0	HSC_-G-CSF	CSF3R
0	1.4432	0.083	0.336	0	HSC_-G-CSF	ANP32A
0	1.43661	0.111	0.296	0	HSC_-G-CSF	GCA
0	1.41604	0.073	0.276	0	HSC_-G-CSF	DUSP1
0	1.20511	0.209	0.669	0	HSC_-G-CSF	H3F3B
0	1.18741	0.076	0.308	0	HSC_-G-CSF	TUBA1A
0	1.14928	0.091	0.285	0	HSC_-G-CSF	FPR1
0	1.14629	0.062	0.307	0	HSC_-G-CSF	RNF149
0	1.10845	0.154	0.415	0	HSC_-G-CSF	IFITM3
0	1.07343	0.062	0.357	0	HSC_-G-CSF	FAM65B
0	1.06386	0.063	0.392	0	HSC_-G-CSF	ZFP36L1
0	1.04295	0.246	0.623	0	HSC_-G-CSF	S100A11
0	1.02675	0.072	0.437	0	HSC_-G-CSF	YPEL3
0	1.02036	0.056	0.265	0	HSC_-G-CSF	HN1
0	1.00045	0.057	0.399	0	HSC_-G-CSF	SMAP2
0	-1.02053	0.037	0.457	0	HSC_-G-CSF	C9orf16
0	-1.03491	0.123	0.784	0	HSC_-G-CSF	ARPC1B
0	-1.05885	0.292	0.884	0	HSC_-G-CSF	MT-CO1
0	-1.06245	0.189	0.877	0	HSC_-G-CSF	OAZ1
0	-1.07733	0.012	0.296	0	HSC_-G-CSF	MFSD1
0	-1.08732	0.011	0.252	0	HSC_-G-CSF	KIF2A
0	-1.0878	0.028	0.568	0	HSC_-G-CSF	CD99
0	-1.1145	0.014	0.28	0	HSC_-G-CSF	MAX
0	-1.1214	0.022	0.299	0	HSC_-G-CSF	LIMS1
0	-1.14065	0.023	0.498	0	HSC_-G-CSF	NAP1L1
0	-1.14305	0.071	0.593	0	HSC_-G-CSF	TLN1
0	-1.15682	0.009	0.315	0	HSC_-G-CSF	NDUFAF3
0	-1.18753	0.026	0.479	0	HSC_-G-CSF	LAMTOR1
0	-1.19799	0.015	0.254	0	HSC_-G-CSF	MPP1
0	-1.20848	0.111	0.721	0	HSC_-G-CSF	MT-ND3
0	-1.20888	0.034	0.412	0	HSC_-G-CSF	FERMT3
0	-1.23208	0.026	0.269	0	HSC_-G-CSF	TUBA4A
0	-1.26328	0.026	0.5	0	HSC_-G-CSF	FLNA
0	-1.2651	0.011	0.276	0	HSC_-G-CSF	ILK
0	-1.29825	0.026	0.6	0	HSC_-G-CSF	GPX4
0	-1.30705	0.082	0.742	0	HSC_-G-CSF	OST4
0	-1.36636	0.248	0.904	0	HSC_-G-CSF	SH3BGRL3
0	-1.36991	0.046	0.56	0	HSC_-G-CSF	TGFB1
0	-1.38492	0.04	0.285	0	HSC_-G-CSF	CCL5
0	-1.3985	0.037	0.483	0	HSC_-G-CSF	CALM3
0	-1.40156	0.035	0.3	0	HSC_-G-CSF	RGS18
0	-1.40278	0.02	0.328	0	HSC_-G-CSF	YWHAH
0	-1.42409	0.059	0.609	0	HSC_-G-CSF	PKM
0	-1.43362	0.03	0.394	0	HSC_-G-CSF	TPM4
0	-1.49046	0.038	0.493	0	HSC_-G-CSF	TIMP1
0	-1.50035	0.038	0.653	0	HSC_-G-CSF	PPDPF
0	-1.58377	0.016	0.481	0	HSC_-G-CSF	RGS10
0	-1.65017	0.089	0.662	0	HSC_-G-CSF	TAGLN2
0	-1.91073	0.025	0.378	0	HSC_-G-CSF	CTSA
0	-2.40409	0.06	0.732	0	HSC_-G-CSF	GPX1
0	-2.61805	0.019	0.281	0	HSC_-G-CSF	CLU
0	-3.25945	0.054	0.294	0	HSC_-G-CSF	PPBP
0	-3.2989	0.022	0.39	0	HSC_-G-CSF	NRGN
1.18408e-248	1.49459	0.189	0.406	2.23328e-244	HSC_-G-CSF	S100A12
1.90119e-30	1.56962	0.544	0.637	3.58584e-26	HSC_-G-CSF	S100A8
0	1.68387	0.781	0.057	0	Monocyte	FCN1
0	1.5464	0.665	0.083	0	Monocyte	HLA-DRB1
0	1.54172	0.577	0.019	0	Monocyte	CD14
0	1.46452	0.699	0.026	0	Monocyte	CSTA
0	1.4446	0.888	0.235	0	Monocyte	LYZ
0	1.44136	0.875	0.18	0	Monocyte	CST3
0	1.40262	0.442	0.038	0	Monocyte	HLA-DRB5
0	1.3798	0.744	0.061	0	Monocyte	VCAN
0	1.35046	0.414	0.006	0	Monocyte	TMEM176B
0	1.28647	0.898	0.361	0	Monocyte	S100A4
0	1.2784	0.766	0.139	0	Monocyte	LGALS1
0	1.27456	0.664	0.074	0	Monocyte	HLA-DRA
0	1.27191	0.785	0.146	0	Monocyte	GSTP1
0	1.26016	0.723	0.062	0	Monocyte	TYMP
0	1.25322	0.584	0.027	0	Monocyte	BLVRB
0	1.2412	0.837	0.277	0	Monocyte	CD74
0	1.23549	0.528	0.011	0	Monocyte	CPVL
0	1.20998	0.539	0.038	0	Monocyte	POU2F2
0	1.1765	0.818	0.223	0	Monocyte	S100A10
0	1.17088	0.687	0.054	0	Monocyte	LGALS3
0	1.15203	0.323	0.004	0	Monocyte	TMEM176A
0	1.14941	0.844	0.114	0	Monocyte	AIF1
0	1.14067	0.875	0.19	0	Monocyte	TYROBP
0	1.13427	0.671	0.051	0	Monocyte	GRN
0	1.13058	0.644	0.027	0	Monocyte	MS4A6A
0	1.10724	0.428	0.011	0	Monocyte	LGALS2
0	1.10343	0.479	0.043	0	Monocyte	HLA-DQB1
0	1.08357	0.61	0.017	0	Monocyte	MPEG1
0	1.06074	0.45	0.008	0	Monocyte	LRP1
0	1.05455	0.528	0.097	0	Monocyte	HLA-DPA1
0	1.04675	0.597	0.025	0	Monocyte	CFD
0	1.04641	0.553	0.026	0	Monocyte	CFP
0	1.03367	0.907	0.408	0	Monocyte	S100A6
0	1.01709	0.866	0.177	0	Monocyte	CTSS
0	1.00581	0.73	0.067	0	Monocyte	SERPINA1
0	-1.00565	0.442	0.144	0	Monocyte	SOD2
0	-1.0287	0.3	0.094	0	Monocyte	MPP1
0	-1.04342	0.357	0.166	0	Monocyte	PRDX6
0	-1.04374	0.896	0.532	0	Monocyte	SH3BGRL3
0	-1.0511	0.331	0.116	0	Monocyte	MFSD1
0	-1.06204	0.392	0.17	0	Monocyte	ITGB1
0	-1.07516	0.487	0.154	0	Monocyte	NCOA4
0	-1.1122	0.94	0.743	0	Monocyte	B2M
0	-1.21184	0.499	0.225	0	Monocyte	NAP1L1
0	-1.2147	0.53	0.277	0	Monocyte	CD99
0	-1.22376	0.834	0.295	0	Monocyte	GPX1
0	-1.35814	0.649	0.266	0	Monocyte	TLN1
0	-1.45657	0.473	0.218	0	Monocyte	RGS10
0	-1.4918	0.542	0.274	0	Monocyte	TGFB1
0	-2.11579	0.338	0.13	0	Monocyte	RGS18
2.09316e-283	-1.39021	0.301	0.139	3.9479e-279	Monocyte	LIMS1
1.48272e-282	-1.35209	0.564	0.304	2.79657e-278	Monocyte	YWHAZ
1.38403e-251	-1.48709	0.6	0.327	2.61041e-247	Monocyte	PPDPF
5.12986e-236	-1.78712	0.364	0.183	9.67544e-232	Monocyte	CTSA
3.97226e-233	-1.17997	0.275	0.135	7.49208e-229	Monocyte	RAB11A
1.7294e-227	-1.31186	0.423	0.233	3.26183e-223	Monocyte	C9orf16
2.18866e-222	-2.00093	0.693	0.389	4.12803e-218	Monocyte	OST4
2.15297e-214	-1.74201	0.373	0.196	4.06072e-210	Monocyte	TPM4
8.45971e-211	-1.62896	0.312	0.16	1.59559e-206	Monocyte	YWHAH
5.22793e-206	-1.1044	0.366	0.2	9.86041e-202	Monocyte	WDR1
1.17129e-204	-1.08983	0.291	0.152	2.20916e-200	Monocyte	NDUFAF3
1.95285e-204	-1.18446	0.263	0.131	3.68328e-200	Monocyte	ILK
6.94208e-191	-1.41313	0.405	0.229	1.30935e-186	Monocyte	RAP1B
1.91572e-183	-1.63822	0.437	0.25	3.61325e-179	Monocyte	CALM3
2.75358e-167	-1.20456	0.26	0.14	5.19352e-163	Monocyte	R3HDM4
9.77638e-97	-1.49862	0.697	0.398	1.84392e-92	Monocyte	HLA-E
2.0112e-94	-1.40489	0.301	0.19	3.79332e-90	Monocyte	LITAF
2.06323e-85	-1.42329	0.652	0.376	3.89147e-81	Monocyte	MYL12A
2.12875e-64	-1.33753	0.922	0.686	4.01504e-60	Monocyte	TMSB4X
3.88237e-57	-1.96208	0.704	0.443	7.32253e-53	Monocyte	IFITM2
2.05706e-48	-1.11275	0.292	0.192	3.87982e-44	Monocyte	LDHB
1.74938e-29	-2.52422	0.558	0.385	3.2995e-25	Monocyte	TAGLN2
9.13504e-19	-1.49234	0.32	0.239	1.72296e-14	Monocyte	CCND3
5.27929e-16	-3.85924	0.316	0.216	9.95726e-12	Monocyte	NRGN
0	6.05102	0.899	0.077	0	Platelets	PPBP
0	5.66517	0.858	0.14	0	Platelets	NRGN
0	5.35373	0.622	0.018	0	Platelets	MYL9
0	5.20235	0.668	0.024	0	Platelets	TUBB1
0	5.06084	0.622	0.02	0	Platelets	SPARC
0	4.91898	0.656	0.032	0	Platelets	PF4
0	4.84513	0.543	0.014	0	Platelets	C6orf25
0	4.76408	0.576	0.039	0	Platelets	PRKAR2B
0	4.66049	0.513	0.011	0	Platelets	TREML1
0	4.60778	0.649	0.096	0	Platelets	CLU
0	4.58547	0.558	0.023	0	Platelets	SDPR
0	4.5198	0.472	0.011	0	Platelets	GP9
0	4.39483	0.536	0.019	0	Platelets	GNG11
0	4.31128	0.441	0.011	0	Platelets	ITGA2B
0	4.21113	0.516	0.071	0	Platelets	HIST1H2AC
0	4.14436	0.501	0.079	0	Platelets	F13A1
0	3.86923	0.831	0.373	0	Platelets	TAGLN2
0	3.83565	0.379	0.007	0	Platelets	CMTM5
0	3.7676	0.38	0.029	0	Platelets	PTGS1
0	3.74082	0.796	0.418	0	Platelets	GPX1
0	3.70395	0.544	0.189	0	Platelets	CTSA
0	3.67298	0.382	0.047	0	Platelets	PGRMC1
0	3.66901	0.376	0.032	0	Platelets	PDLIM1
0	3.61	0.447	0.154	0	Platelets	RGS18
0	3.60807	0.38	0.046	0	Platelets	GRAP2
0	3.60438	0.258	0.017	0	Platelets	TSC22D1
0	3.55845	0.402	0.102	0	Platelets	2025-03-02
0	3.55511	0.307	0.01	0	Platelets	PF4V1
0	3.51565	0.381	0.057	0	Platelets	TPM1
0	3.49415	0.344	0.035	0	Platelets	NGFRAP1
0	3.46301	0.41	0.113	0	Platelets	VCL
0	3.45047	0.26	0.025	0	Platelets	HBD
0	3.42126	0.267	0.02	0	Platelets	MMD
0	3.33044	0.756	0.442	0	Platelets	OST4
0	3.30439	0.484	0.214	0	Platelets	TPM4
0	3.26105	0.662	0.106	0	Platelets	CCL5
0	3.21853	0.411	0.175	0	Platelets	YWHAH
0	3.21607	0.342	0.059	0	Platelets	SNCA
0	3.20334	0.4	0.136	0	Platelets	TUBA4A
0	3.17221	0.535	0.272	0	Platelets	CALM3
0	3.15985	0.466	0.274	0	Platelets	RGS10
0	3.13366	0.334	0.123	0	Platelets	CYB5R3
0	3.07465	0.253	0.026	0	Platelets	THBS1
0	3.04446	0.252	0.015	0	Platelets	CD9
0	3.00358	0.256	0.006	0	Platelets	ITGB3
0	2.99986	0.342	0.128	0	Platelets	KIF2A
0	2.98506	0.519	0.336	0	Platelets	TGFB1
0	2.97707	0.288	0.068	0	Platelets	SNN
0	2.96505	0.569	0.362	0	Platelets	TLN1
0	2.95473	0.511	0.285	0	Platelets	TIMP1
0	2.93415	0.272	0.085	0	Platelets	CD151
0	2.91294	0.567	0.392	0	Platelets	PPDPF
0	2.90342	0.255	0.025	0	Platelets	GMPR
0	2.8837	0.354	0.164	0	Platelets	LIMS1
0	2.88008	0.334	0.124	0	Platelets	RSU1
0	2.87545	0.881	0.613	0	Platelets	SH3BGRL3
0	2.84225	0.284	0.081	0	Platelets	RNF11
0	2.83793	0.263	0.076	0	Platelets	PARVB
0	2.81526	0.285	0.078	0	Platelets	C12orf75
0	2.79395	0.269	0.065	0	Platelets	ODC1
0	2.78338	0.323	0.153	0	Platelets	MAX
0	2.77078	0.312	0.101	0	Platelets	STOM
0	2.76498	0.549	0.372	0	Platelets	PKM
0	2.76214	0.323	0.134	0	Platelets	MPP1
0	2.75028	0.463	0.29	0	Platelets	NAP1L1
0	2.74925	0.309	0.151	0	Platelets	ILK
0	2.65696	0.387	0.246	0	Platelets	FERMT3
0	2.65141	0.341	0.16	0	Platelets	MFSD1
0	2.61665	0.947	0.732	0	Platelets	TMSB4X
0	2.56255	0.288	0.119	0	Platelets	WBP2
0	2.49218	0.413	0.287	0	Platelets	LAMTOR1
0	2.48292	0.782	0.584	0	Platelets	OAZ1
0	2.45908	0.482	0.34	0	Platelets	CD99
0	2.44309	0.457	0.367	0	Platelets	GPX4
0	2.38137	0.377	0.245	0	Platelets	NCOA4
0	2.3668	0.311	0.124	0	Platelets	ACTN1
0	2.35041	0.678	0.505	0	Platelets	ARPC1B
0	2.31955	0.948	0.784	0	Platelets	ACTB
0	2.23736	0.96	0.741	0	Platelets	FTH1
0	2.14668	0.62	0.476	0	Platelets	HLA-E
0	1.72281	0.629	0.554	0	Platelets	ACTG1
0	1.65851	0.528	0.469	0	Platelets	ARHGDIB
0	1.58126	0.648	0.609	0	Platelets	MYL6
0	1.56952	0.704	0.608	0	Platelets	SERF2
0	1.56084	0.581	0.536	0	Platelets	ITM2B
0	1.18314	0.946	0.784	0	Platelets	B2M
0	1.08929	0.674	0.622	0	Platelets	H3F3A
0	-1.003	0.012	0.267	0	Platelets	SNRPG
0	-1.0033	0.011	0.252	0	Platelets	PRDX1
0	-1.00386	0.076	0.427	0	Platelets	CD37
0	-1.00628	0.007	0.262	0	Platelets	PA2G4
0	-1.00781	0.074	0.388	0	Platelets	LRRFIP1
0	-1.01053	0.022	0.33	0	Platelets	ATP5H
0	-1.01288	0.047	0.36	0	Platelets	COX6C
0	-1.01915	0.011	0.277	0	Platelets	C8orf59
0	-1.01942	0.096	0.481	0	Platelets	TCEB2
0	-1.01947	0.024	0.31	0	Platelets	SERBP1
0	-1.02055	0.156	0.505	0	Platelets	ARPC3
0	-1.02182	0.031	0.285	0	Platelets	RNASET2
0	-1.02647	0.016	0.285	0	Platelets	SRRM1
0	-1.02807	0.009	0.251	0	Platelets	PNISR
0	-1.03432	0.016	0.281	0	Platelets	SRSF5
0	-1.03947	0.013	0.257	0	Platelets	FUS
0	-1.04346	0.044	0.374	0	Platelets	ATP5J2
0	-1.04581	0.039	0.359	0	Platelets	POLR2L
0	-1.04735	0.006	0.261	0	Platelets	LSM7
0	-1.04858	0.014	0.27	0	Platelets	GDI2
0	-1.05109	0.024	0.305	0	Platelets	SEC61G
0	-1.05267	0.026	0.307	0	Platelets	TCF25
0	-1.06	0.038	0.331	0	Platelets	HMGN2
0	-1.06047	0.02	0.312	0	Platelets	KRTCAP2
0	-1.06214	0.023	0.311	0	Platelets	ROMO1
0	-1.0635	0.031	0.305	0	Platelets	NOP10
0	-1.06836	0.021	0.263	0	Platelets	IL17RA
0	-1.07696	0.011	0.277	0	Platelets	ATP5A1
0	-1.0828	0.019	0.282	0	Platelets	AKAP13
0	-1.08751	0.005	0.256	0	Platelets	BST2
0	-1.09318	0.026	0.338	0	Platelets	ERP29
0	-1.09402	0.045	0.37	0	Platelets	NDUFA3
0	-1.09922	0.032	0.3	0	Platelets	GRN
0	-1.10775	0.021	0.325	0	Platelets	APRT
0	-1.10851	0.017	0.285	0	Platelets	RAN
0	-1.114	0.011	0.295	0	Platelets	NSA2
0	-1.11429	0.017	0.311	0	Platelets	DBI
0	-1.1149	0.017	0.322	0	Platelets	EIF3G
0	-1.11527	0.02	0.311	0	Platelets	ATP5G3
0	-1.11842	0.017	0.262	0	Platelets	WAS
0	-1.11874	0.01	0.266	0	Platelets	GLIPR1
0	-1.12006	0.058	0.348	0	Platelets	RHOG
0	-1.12205	0.016	0.273	0	Platelets	EIF4B
0	-1.12246	0.018	0.313	0	Platelets	ATP5O
0	-1.12313	0.018	0.265	0	Platelets	SCAF11
0	-1.13213	0.013	0.28	0	Platelets	HNRNPDL
0	-1.13349	0.04	0.352	0	Platelets	CAST
0	-1.13799	0.005	0.256	0	Platelets	TRAF3IP3
0	-1.14071	0.025	0.308	0	Platelets	MZT2B
0	-1.14403	0.218	0.537	0	Platelets	MT-ND3
0	-1.15268	0.018	0.305	0	Platelets	PSMB10
0	-1.15327	0.019	0.278	0	Platelets	APLP2
0	-1.16089	0.024	0.31	0	Platelets	LGALS3
0	-1.1632	0.016	0.302	0	Platelets	C4orf48
0	-1.16603	0.017	0.276	0	Platelets	H2AFY
0	-1.16792	0.015	0.308	0	Platelets	COX5A
0	-1.18342	0.115	0.478	0	Platelets	S100A10
0	-1.18802	0.02	0.289	0	Platelets	HSP90B1
0	-1.1899	0.016	0.285	0	Platelets	EVI2B
0	-1.19151	0.056	0.359	0	Platelets	GNB2
0	-1.19477	0.014	0.306	0	Platelets	SSR2
0	-1.19522	0.128	0.515	0	Platelets	COX4I1
0	-1.19717	0.019	0.271	0	Platelets	CKLF
0	-1.20083	0.009	0.284	0	Platelets	C1orf162
0	-1.20289	0.008	0.266	0	Platelets	APBB1IP
0	-1.20362	0.012	0.304	0	Platelets	TBCA
0	-1.20514	0.017	0.26	0	Platelets	ZFP36
0	-1.20773	0.022	0.314	0	Platelets	RNF213
0	-1.20947	0.024	0.3	0	Platelets	ACAP2
0	-1.21257	0.01	0.289	0	Platelets	GLRX
0	-1.21403	0.019	0.329	0	Platelets	CNBP
0	-1.22962	0.014	0.278	0	Platelets	FGR
0	-1.23396	0.031	0.318	0	Platelets	CYBB
0	-1.24336	0.021	0.33	0	Platelets	SEC62
0	-1.2484	0.018	0.303	0	Platelets	PAK2
0	-1.25182	0.067	0.33	0	Platelets	VCAN
0	-1.25595	0.007	0.279	0	Platelets	CD53
0	-1.25597	0.016	0.273	0	Platelets	MCL1
0	-1.25634	0.018	0.306	0	Platelets	PSMB3
0	-1.26001	0.038	0.391	0	Platelets	SON
0	-1.26203	0.054	0.384	0	Platelets	PSMA7
0	-1.26441	0.029	0.342	0	Platelets	CSTB
0	-1.26471	0.021	0.354	0	Platelets	UQCRQ
0	-1.26597	0.038	0.363	0	Platelets	RPS20
0	-1.26742	0.028	0.283	0	Platelets	FAM65B
0	-1.27176	0.037	0.365	0	Platelets	DDX5
0	-1.27415	0.004	0.251	0	Platelets	ICAM3
0	-1.28701	0.032	0.365	0	Platelets	NDUFB1
0	-1.28753	0.015	0.329	0	Platelets	PSME2
0	-1.28868	0.021	0.313	0	Platelets	PTPN6
0	-1.2928	0.009	0.261	0	Platelets	PTPRE
0	-1.29365	0.032	0.344	0	Platelets	ATP6V0B
0	-1.29485	0.013	0.34	0	Platelets	NDUFB2
0	-1.30086	0.017	0.324	0	Platelets	CD44
0	-1.30216	0.016	0.319	0	Platelets	SRRM2
0	-1.30724	0.017	0.319	0	Platelets	ANXA2
0	-1.3121	0.012	0.251	0	Platelets	NCF2
0	-1.31285	0.079	0.454	0	Platelets	GMFG
0	-1.31523	0.045	0.405	0	Platelets	COX5B
0	-1.32668	0.046	0.434	0	Platelets	PSME1
0	-1.32791	0.018	0.326	0	Platelets	ARL6IP4
0	-1.32827	0.01	0.253	0	Platelets	MPEG1
0	-1.34537	0.014	0.335	0	Platelets	EIF3H
0	-1.35003	0.053	0.429	0	Platelets	UQCRB
0	-1.35255	0.007	0.285	0	Platelets	GLTSCR2
0	-1.35431	0.053	0.382	0	Platelets	HSP90AA1
0	-1.35655	0.016	0.341	0	Platelets	EIF3F
0	-1.35924	0.019	0.3	0	Platelets	SELL
0	-1.36014	0.009	0.255	0	Platelets	SELPLG
0	-1.3637	0.134	0.548	0	Platelets	UBA52
0	-1.3648	0.012	0.316	0	Platelets	PGLS
0	-1.36539	0.04	0.393	0	Platelets	HNRNPA1
0	-1.36868	0.011	0.275	0	Platelets	TNFRSF1B
0	-1.37054	0.097	0.448	0	Platelets	RPL4
0	-1.37399	0.015	0.331	0	Platelets	IQGAP1
0	-1.37486	0.013	0.335	0	Platelets	RCSD1
0	-1.37817	0.021	0.375	0	Platelets	HIGD2A
0	-1.38081	0.03	0.277	0	Platelets	ANP32A
0	-1.38644	0.069	0.454	0	Platelets	RPL36AL
0	-1.38955	0.009	0.287	0	Platelets	MYO1F
0	-1.39144	0.03	0.397	0	Platelets	RPL27A
0	-1.39719	0.074	0.467	0	Platelets	YWHAB
0	-1.39925	0.01	0.307	0	Platelets	GIMAP4
0	-1.40042	0.021	0.36	0	Platelets	SAMHD1
0	-1.40453	0.008	0.252	0	Platelets	PLAC8
0	-1.41218	0.028	0.363	0	Platelets	MIF
0	-1.41369	0.007	0.255	0	Platelets	HEBP2
0	-1.41556	0.023	0.307	0	Platelets	HIST1H4C
0	-1.42314	0.038	0.399	0	Platelets	ATP5I
0	-1.42381	0.036	0.253	0	Platelets	TUBA1A
0	-1.42389	0.016	0.277	0	Platelets	MT2A
0	-1.42443	0.01	0.251	0	Platelets	RNF149
0	-1.43398	0.013	0.309	0	Platelets	NCL
0	-1.43444	0.011	0.336	0	Platelets	EIF3L
0	-1.43968	0.024	0.339	0	Platelets	SEC61B
0	-1.44103	0.017	0.348	0	Platelets	PRELID1
0	-1.44212	0.035	0.367	0	Platelets	PPIB
0	-1.44334	0.009	0.308	0	Platelets	EIF3E
0	-1.44626	0.056	0.437	0	Platelets	EEF2
0	-1.44997	0.017	0.28	0	Platelets	FGL2
0	-1.45048	0.009	0.353	0	Platelets	CD48
0	-1.45048	0.031	0.342	0	Platelets	PSMB9
0	-1.46067	0.01	0.264	0	Platelets	AMICA1
0	-1.46475	0.035	0.39	0	Platelets	RPL36A
0	-1.46631	0.037	0.327	0	Platelets	EEF1G
0	-1.47463	0.033	0.38	0	Platelets	TKT
0	-1.47995	0.03	0.385	0	Platelets	HINT1
0	-1.49331	0.153	0.555	0	Platelets	H3F3B
0	-1.50818	0.024	0.356	0	Platelets	AHNAK
0	-1.51678	0.021	0.312	0	Platelets	KLF6
0	-1.51699	0.023	0.358	0	Platelets	NME1-NME2
0	-1.52715	0.02	0.313	0	Platelets	SMAP2
0	-1.53045	0.033	0.434	0	Platelets	LCP1
0	-1.53523	0.007	0.258	0	Platelets	CEBPB
0	-1.53669	0.134	0.514	0	Platelets	RPL15
0	-1.5407	0.016	0.367	0	Platelets	LIMD2
0	-1.54727	0.05	0.444	0	Platelets	COX7C
0	-1.55212	0.012	0.274	0	Platelets	MS4A6A
0	-1.55605	0.028	0.26	0	Platelets	HLA-DPB1
0	-1.56851	0.029	0.391	0	Platelets	EIF4A1
0	-1.57509	0.02	0.336	0	Platelets	NPM1
0	-1.57992	0.013	0.366	0	Platelets	SNRPD2
0	-1.58544	0.034	0.436	0	Platelets	TOMM7
0	-1.5879	0.047	0.426	0	Platelets	PNRC1
0	-1.59227	0.011	0.295	0	Platelets	CSTA
0	-1.5929	0.085	0.466	0	Platelets	CTSS
0	-1.59624	0.023	0.339	0	Platelets	NCF1
0	-1.6001	0.039	0.366	0	Platelets	HSPA8
0	-1.60725	0.013	0.298	0	Platelets	IRF1
0	-1.60781	0.286	0.655	0	Platelets	TPT1
0	-1.62644	0.03	0.433	0	Platelets	SLC25A6
0	-1.6287	0.013	0.349	0	Platelets	GIMAP7
0	-1.64961	0.02	0.37	0	Platelets	ANXA1
0	-1.65848	0.029	0.329	0	Platelets	TYMP
0	-1.66267	0.028	0.353	0	Platelets	BRI3
0	-1.66582	0.039	0.346	0	Platelets	FCN1
0	-1.67658	0.016	0.364	0	Platelets	HCLS1
0	-1.68268	0.055	0.472	0	Platelets	RPS11
0	-1.69869	0.017	0.396	0	Platelets	ZFP36L2
0	-1.70276	0.028	0.399	0	Platelets	CD52
0	-1.70523	0.01	0.275	0	Platelets	IER2
0	-1.70966	0.053	0.416	0	Platelets	GSTP1
0	-1.71593	0.025	0.439	0	Platelets	COMMD6
0	-1.72554	0.062	0.502	0	Platelets	ATP5G2
0	-1.72962	0.02	0.415	0	Platelets	ITGB2
0	-1.73178	0.008	0.254	0	Platelets	CFD
0	-1.73343	0.017	0.359	0	Platelets	EFHD2
0	-1.73861	0.044	0.426	0	Platelets	BTG1
0	-1.75644	0.038	0.476	0	Platelets	PTPRC
0	-1.76493	0.013	0.264	0	Platelets	GCA
0	-1.77178	0.207	0.599	0	Platelets	RPL41
0	-1.78147	0.4	0.719	0	Platelets	RPLP1
0	-1.7834	0.054	0.481	0	Platelets	BTF3
0	-1.7881	0.039	0.421	0	Platelets	LAMTOR4
0	-1.79744	0.011	0.3	0	Platelets	JUNB
0	-1.79802	0.02	0.352	0	Platelets	HSP90AB1
0	-1.80541	0.028	0.272	0	Platelets	FOS
0	-1.81013	0.02	0.329	0	Platelets	SPI1
0	-1.8216	0.017	0.409	0	Platelets	RPL23
0	-1.83377	0.052	0.403	0	Platelets	LGALS1
0	-1.86855	0.062	0.516	0	Platelets	PFDN5
0	-1.87224	0.015	0.386	0	Platelets	PYCARD
0	-1.87872	0.022	0.441	0	Platelets	EIF3K
0	-1.88145	0.189	0.502	0	Platelets	LYZ
0	-1.89905	0.012	0.258	0	Platelets	CSF3R
0	-1.90008	0.016	0.311	0	Platelets	ZFP36L1
0	-1.90387	0.025	0.373	0	Platelets	CEBPD
0	-1.91067	0.116	0.564	0	Platelets	VIM
0	-1.91174	0.021	0.337	0	Platelets	SERPINA1
0	-1.91544	0.016	0.329	0	Platelets	CRIP1
0	-1.92522	0.043	0.402	0	Platelets	MNDA
0	-1.92728	0.014	0.324	0	Platelets	KLF2
0	-1.93914	0.064	0.466	0	Platelets	RPL17
0	-1.94514	0.031	0.468	0	Platelets	RPL27
0	-1.95706	0.033	0.465	0	Platelets	RPL31
0	-1.9577	0.19	0.586	0	Platelets	RPL35A
0	-1.96272	0.053	0.47	0	Platelets	TXNIP
0	-1.96557	0.041	0.465	0	Platelets	CORO1A
0	-1.97013	0.009	0.267	0	Platelets	LITAF
0	-2.00259	0.044	0.462	0	Platelets	RPL38
0	-2.02224	0.017	0.282	0	Platelets	HLA-DPA1
0	-2.02512	0.046	0.505	0	Platelets	EEF1D
0	-2.03225	0.073	0.518	0	Platelets	RPL37A
0	-2.03237	0.042	0.494	0	Platelets	RPL35
0	-2.0489	0.046	0.487	0	Platelets	RPL13A
0	-2.05209	0.046	0.472	0	Platelets	TSPO
0	-2.0556	0.065	0.522	0	Platelets	CYBA
0	-2.06103	0.086	0.487	0	Platelets	NEAT1
0	-2.08088	0.006	0.337	0	Platelets	RPS4Y1
0	-2.09809	0.04	0.453	0	Platelets	RPSA
0	-2.10344	0.017	0.427	0	Platelets	LSP1
0	-2.1231	0.21	0.621	0	Platelets	RPS15A
0	-2.15273	0.076	0.481	0	Platelets	TYROBP
0	-2.15705	0.079	0.548	0	Platelets	RPS9
0	-2.1587	0.072	0.518	0	Platelets	RPS25
0	-2.17018	0.171	0.612	0	Platelets	FAU
0	-2.17332	0.078	0.532	0	Platelets	RPL21
0	-2.17396	0.079	0.547	0	Platelets	NACA
0	-2.18242	0.035	0.439	0	Platelets	EEF1B2
0	-2.18334	0.041	0.492	0	Platelets	RPS16
0	-2.18933	0.209	0.655	0	Platelets	TMSB10
0	-2.19029	0.168	0.608	0	Platelets	S100A4
0	-2.19434	0.297	0.588	0	Platelets	S100A9
0	-2.20127	0.108	0.55	0	Platelets	RPS4X
0	-2.21006	0.029	0.448	0	Platelets	RPL10A
0	-2.22491	0.044	0.415	0	Platelets	AIF1
0	-2.22831	0.097	0.556	0	Platelets	RPL26
0	-2.23877	0.07	0.506	0	Platelets	RPS29
0	-2.24635	0.033	0.496	0	Platelets	RPL7
0	-2.24999	0.022	0.316	0	Platelets	HLA-DRA
0	-2.25608	0.287	0.695	0	Platelets	EEF1A1
0	-2.26127	0.024	0.38	0	Platelets	LST1
0	-2.26242	0.071	0.52	0	Platelets	GNB2L1
0	-2.26481	0.127	0.594	0	Platelets	RPS15
0	-2.2679	0.048	0.511	0	Platelets	RPL9
0	-2.26981	0.038	0.482	0	Platelets	RPL23A
0	-2.27602	0.067	0.519	0	Platelets	RPLP0
0	-2.29066	0.066	0.544	0	Platelets	RPL14
0	-2.29991	0.102	0.569	0	Platelets	RPL29
0	-2.31264	0.096	0.589	0	Platelets	RPL6
0	-2.31551	0.044	0.519	0	Platelets	RPL24
0	-2.31975	0.096	0.589	0	Platelets	RPLP2
0	-2.32471	0.058	0.501	0	Platelets	RPS10
0	-2.33494	0.056	0.492	0	Platelets	RPL3
0	-2.34638	0.058	0.555	0	Platelets	S100A11
0	-2.37073	0.052	0.53	0	Platelets	RPL5
0	-2.38076	0.184	0.604	0	Platelets	RPS27
0	-2.39203	0.149	0.613	0	Platelets	RPS27A
0	-2.39845	0.102	0.602	0	Platelets	RPL12
0	-2.40123	0.085	0.567	0	Platelets	RPL7A
0	-2.40912	0.057	0.528	0	Platelets	RPS6
0	-2.41932	0.113	0.609	0	Platelets	RPL37
0	-2.4237	0.067	0.545	0	Platelets	RPL36
0	-2.4476	0.042	0.471	0	Platelets	RPS5
0	-2.45121	0.052	0.546	0	Platelets	RPL22
0	-2.4616	0.081	0.577	0	Platelets	RPL8
0	-2.46176	0.067	0.558	0	Platelets	RPS21
0	-2.46445	0.345	0.834	0	Platelets	MALAT1
0	-2.46941	0.109	0.6	0	Platelets	RPS3A
0	-2.47136	0.069	0.546	0	Platelets	RPS2
0	-2.47338	0.089	0.586	0	Platelets	RPS7
0	-2.4739	0.107	0.529	0	Platelets	CD74
0	-2.48119	0.11	0.575	0	Platelets	RPS3
0	-2.48373	0.015	0.325	0	Platelets	HLA-DRB1
0	-2.4953	0.095	0.567	0	Platelets	RPS19
0	-2.5061	0.15	0.639	0	Platelets	RPS28
0	-2.5194	0.109	0.62	0	Platelets	RPS24
0	-2.53372	0.121	0.616	0	Platelets	RPL19
0	-2.54918	0.21	0.651	0	Platelets	RPL10
0	-2.55909	0.166	0.668	0	Platelets	RPS12
0	-2.57073	0.122	0.631	0	Platelets	RPL11
0	-2.57487	0.131	0.646	0	Platelets	RPL30
0	-2.58842	0.116	0.623	0	Platelets	RPS14
0	-2.60315	0.147	0.652	0	Platelets	RPL28
0	-2.60547	0.111	0.629	0	Platelets	RPL34
0	-2.60945	0.073	0.574	0	Platelets	RPL18A
0	-2.61642	0.134	0.623	0	Platelets	RPL13
0	-2.63943	0.112	0.64	0	Platelets	RPS8
0	-2.65533	0.08	0.581	0	Platelets	RPS23
0	-2.66649	0.074	0.574	0	Platelets	RPL18
0	-2.67002	0.067	0.552	0	Platelets	RPS18
0	-2.6899	0.145	0.653	0	Platelets	S100A6
0	-2.71538	0.103	0.629	0	Platelets	RPL32
0	-2.72409	0.102	0.629	0	Platelets	RPS13
0	-2.74799	0.148	0.673	0	Platelets	RPL39
0	-2.90167	0.06	0.37	0	Platelets	S100A12
0	-3.03333	0.059	0.579	0	Platelets	RPS26
0	-3.42585	0.403	0.637	0	Platelets	S100A8
2.14934e-306	2.42265	0.373	0.246	4.05386e-302	Platelets	CCND3
8.32341e-297	1.77306	0.513	0.46	1.56988e-292	Platelets	MYL12A
2.78654e-288	2.14144	0.292	0.157	5.2557e-284	Platelets	CDKN2D
1.83105e-251	2.4094	0.328	0.212	3.45355e-247	Platelets	PRDX6
9.43133e-248	2.25625	0.402	0.308	1.77884e-243	Platelets	MTPN
8.20333e-246	2.56891	0.381	0.282	1.54723e-241	Platelets	C9orf16
3.20501e-241	1.30246	0.559	0.542	6.04498e-237	Platelets	CFL1
6.91631e-230	2.29724	0.344	0.239	1.30448e-225	Platelets	WDR1
1.06152e-225	2.52784	0.294	0.181	2.00213e-221	Platelets	NDUFAF3
1.65617e-204	2.45118	0.273	0.166	3.1237e-200	Platelets	RAB11A
2.78164e-200	2.26266	0.377	0.296	5.24645e-196	Platelets	GNAS
1.03654e-185	1.80532	0.428	0.384	1.95503e-181	Platelets	YWHAZ
5.55221e-184	2.25289	0.323	0.23	1.0472e-179	Platelets	ITGB1
2.35541e-176	1.4959	0.432	0.37	4.44255e-172	Platelets	SAT1
6.03209e-156	2.33732	0.344	0.278	1.13771e-151	Platelets	RAP1B
5.12617e-142	2.21655	0.362	0.311	9.66846e-138	Platelets	FLNA
1.41074e-125	1.95176	0.316	0.249	2.6608e-121	Platelets	TUBA1B
2.4658e-123	2.06845	0.363	0.323	4.65075e-119	Platelets	ZYX
1.51702e-115	1.94382	0.338	0.294	2.86125e-111	Platelets	ARF1
2.12636e-115	1.46517	0.462	0.473	4.01052e-111	Platelets	ALDOA
2.3624e-81	1.81587	0.335	0.31	4.45573e-77	Platelets	MYH9
4.04799e-48	1.14474	0.406	0.451	7.63492e-44	Platelets	RHOA
1.82592e-44	1.49674	0.261	0.233	3.44386e-40	Platelets	CD68
1.13152e-41	1.0505	0.151	0.254	2.13416e-37	Platelets	RABAC1
2.85845e-39	1.91982	0.269	0.254	5.39132e-35	Platelets	C7orf73
6.53649e-26	1.08133	0.195	0.303	1.23285e-21	Platelets	MBNL1
1.20933e-24	1.54225	0.322	0.358	2.28091e-20	Platelets	UQCRH
3.46937e-24	1.5308	0.313	0.335	6.54359e-20	Platelets	FKBP1A
1.14927e-23	1.34619	0.174	0.268	2.16765e-19	Platelets	RBX1
1.99264e-20	1.7675	0.286	0.307	3.75832e-16	Platelets	TRAPPC1
8.32799e-20	1.00394	0.217	0.329	1.57074e-15	Platelets	ARL6IP5
1.08535e-19	1.36517	0.319	0.359	2.04708e-15	Platelets	CAPZB
3.48307e-18	1.66841	0.276	0.294	6.56941e-14	Platelets	FKBP8
1.403e-14	1.27639	0.254	0.263	2.64619e-10	Platelets	TSC22D3
3.32447e-14	1.02241	0.238	0.35	6.27028e-10	Platelets	SSR4
3.5599e-10	1.5222	0.275	0.308	6.71433e-06	Platelets	SH3BGRL
2.37837e-09	1.47876	0.263	0.295	4.48585e-05	Platelets	DYNLL1
4.36561e-08	1.12796	0.256	0.362	0.000823398	Platelets	ATP6V0E1
1.87308e-07	1.1044	0.358	0.444	0.00353281	Platelets	HMGB1
0	2.48174	0.893	0.029	0	T_cells	IL7R
0	2.39747	0.98	0.043	0	T_cells	CD3E
0	2.39053	0.967	0.101	0	T_cells	LTB
0	2.0957	0.691	0.009	0	T_cells	CCR7
0	1.9631	0.975	0.167	0	T_cells	LDHB
0	1.89813	0.772	0.043	0	T_cells	LINC00861
0	1.89614	0.999	0.504	0	T_cells	RPS27
0	1.88342	0.717	0.012	0	T_cells	TCF7
0	1.82787	0.906	0.031	0	T_cells	CD3D
0	1.78472	0.885	0.07	0	T_cells	IL32
0	1.77819	0.996	0.359	0	T_cells	RPS5
0	1.74613	1	0.559	0	T_cells	RPS12
0	1.71982	0.997	0.38	0	T_cells	RPL3
0	1.71522	0.993	0.342	0	T_cells	RPSA
0	1.6816	0.994	0.396	0	T_cells	RPS29
0	1.67986	0.82	0.091	0	T_cells	GIMAP5
0	1.67291	0.996	0.407	0	T_cells	RPS25
0	1.66492	0.811	0.027	0	T_cells	CD3G
0	1.66454	0.999	0.465	0	T_cells	RPS3
0	1.63668	1	0.604	0	T_cells	EEF1A1
0	1.62546	0.632	0.009	0	T_cells	LEF1
0	1.62151	0.998	0.437	0	T_cells	RPS18
0	1.62067	1	0.513	0	T_cells	RPL32
0	1.613	0.802	0.12	0	T_cells	NOSIP
0	1.60554	0.995	0.329	0	T_cells	EEF1B2
0	1.59936	0.898	0.113	0	T_cells	C12orf57
0	1.58628	0.617	0.022	0	T_cells	PRKCQ-AS1
0	1.5829	0.993	0.354	0	T_cells	MT-ND4L
0	1.57436	1	0.442	0	T_cells	RPS21
0	1.57307	0.999	0.414	0	T_cells	RPL5
0	1.57202	1	0.551	0	T_cells	RPL10
0	1.56168	1	0.533	0	T_cells	RPL30
0	1.55964	0.564	0.005	0	T_cells	MAL
0	1.55715	0.999	0.442	0	T_cells	RPS4X
0	1.52768	0.997	0.413	0	T_cells	RPS6
0	1.51928	1	0.506	0	T_cells	RPS27A
0	1.51646	1	0.513	0	T_cells	RPL13
0	1.51581	0.993	0.336	0	T_cells	RPL10A
0	1.50342	1	0.429	0	T_cells	RPL14
0	1.49805	0.908	0.166	0	T_cells	AES
0	1.49735	0.746	0.055	0	T_cells	CD7
0	1.49607	0.97	0.245	0	T_cells	TMEM66
0	1.49299	1	0.523	0	T_cells	RPS15A
0	1.48792	0.596	0.021	0	T_cells	SPOCK2
0	1.47937	0.771	0.048	0	T_cells	LCK
0	1.47362	0.947	0.089	0	T_cells	PTPRCAP
0	1.47078	0.999	0.466	0	T_cells	RPS23
0	1.46921	1	0.488	0	T_cells	RPS3A
0	1.46242	0.524	0.011	0	T_cells	AQP3
0	1.45446	0.998	0.431	0	T_cells	RPL36
0	1.43779	0.963	0.222	0	T_cells	KLF2
0	1.43775	0.999	0.458	0	T_cells	RPL18A
0	1.43596	1	0.503	0	T_cells	RPL41
0	1.43201	0.842	0.239	0	T_cells	EEF1G
0	1.42544	0.617	0.015	0	T_cells	CD27
0	1.4092	0.895	0.191	0	T_cells	GLTSCR2
0	1.40423	1	0.515	0	T_cells	RPL34
0	1.40019	0.975	0.142	0	T_cells	IFITM1
0	1.3962	0.711	0.047	0	T_cells	CD2
0	1.39594	0.794	0.099	0	T_cells	EVL
0	1.3894	1	0.518	0	T_cells	RPL11
0	1.38481	0.969	0.234	0	T_cells	NPM1
0	1.38273	0.614	0.034	0	T_cells	FLT3LG
0	1.37653	0.962	0.246	0	T_cells	GIMAP7
0	1.37411	1	0.504	0	T_cells	RPL19
0	1.36606	0.995	0.369	0	T_cells	RPL23A
0	1.35927	1	0.51	0	T_cells	RPS14
0	1.35859	0.998	0.455	0	T_cells	RPS19
0	1.34323	1	0.407	0	T_cells	RPLP0
0	1.33684	0.999	0.458	0	T_cells	RPL18
0	1.33385	0.52	0.008	0	T_cells	CAMK4
0	1.32382	0.999	0.488	0	T_cells	RPL35A
0	1.31393	0.999	0.432	0	T_cells	RPS2
0	1.30883	0.985	0.461	0	T_cells	RPS26
0	1.3086	0.999	0.458	0	T_cells	RPL29
0	1.29069	0.992	0.378	0	T_cells	RPS16
0	1.28819	0.999	0.496	0	T_cells	RPL37
0	1.28195	0.994	0.396	0	T_cells	RPL9
0	1.26782	1	0.53	0	T_cells	RPS28
0	1.26473	1	0.525	0	T_cells	RPS8
0	1.24371	0.996	0.421	0	T_cells	RPL21
0	1.24314	0.983	0.352	0	T_cells	RPL38
0	1.24292	0.976	0.319	0	T_cells	BTG1
0	1.24018	0.535	0.031	0	T_cells	FAIM3
0	1.2334	0.928	0.352	0	T_cells	MT-ATP8
0	1.228	1	0.453	0	T_cells	RPL7A
0	1.22155	0.947	0.393	0	T_cells	RPS10
0	1.20882	0.998	0.508	0	T_cells	MT-CYB
0	1.20537	0.466	0.025	0	T_cells	PCED1B
0	1.20277	0.998	0.408	0	T_cells	GNB2L1
0	1.20004	1	0.485	0	T_cells	RPS15
0	1.18324	0.811	0.171	0	T_cells	TRAF3IP3
0	1.15002	0.976	0.264	0	T_cells	HSPA8
0	1.14637	0.694	0.124	0	T_cells	SNHG8
0	1.12366	0.511	0.025	0	T_cells	RHOH
0	1.11263	0.746	0.25	0	T_cells	RPS4Y1
0	1.11147	0.998	0.429	0	T_cells	RPL22
0	1.10668	0.97	0.292	0	T_cells	CD52
0	1.09898	0.999	0.462	0	T_cells	RPL8
0	1.09742	1	0.56	0	T_cells	RPL39
0	1.09133	0.998	0.403	0	T_cells	RPL24
0	1.08879	0.999	0.472	0	T_cells	RPS7
0	1.08522	0.475	0.024	0	T_cells	PIK3IP1
0	1.07859	0.979	0.331	0	T_cells	EEF2
0	1.06951	0.828	0.13	0	T_cells	IL2RG
0	1.06522	0.981	0.348	0	T_cells	RPL4
0	1.0643	0.439	0.009	0	T_cells	TRAT1
0	1.06342	1	0.488	0	T_cells	RPL12
0	1.05973	1	0.542	0	T_cells	RPL28
0	1.05832	0.589	0.07	0	T_cells	ARHGAP15
0	1.05761	0.955	0.282	0	T_cells	HINT1
0	1.04151	0.938	0.288	0	T_cells	RPL36A
0	1.03637	0.592	0.044	0	T_cells	LBH
0	1.03157	0.501	0.032	0	T_cells	ITM2A
0	1.0261	0.994	0.449	0	T_cells	MT-ND3
0	1.02131	0.996	0.39	0	T_cells	EEF1D
0	1.01957	0.959	0.361	0	T_cells	RPL17
0	1.01938	0.326	0.023	0	T_cells	CISH
0	1.01783	0.991	0.381	0	T_cells	RPL35
0	1.01364	0.397	0.029	0	T_cells	MYC
0	1.01235	1	0.475	0	T_cells	RPL6
0	1.00943	0.666	0.056	0	T_cells	ETS1
0	1.00803	0.999	0.567	0	T_cells	TPT1
0	1.00712	0.99	0.375	0	T_cells	RPL13A
0	-1.05656	0.479	0.153	0	T_cells	TUBA4A
0	-2.48021	0.98	0.76	0	T_cells	FTL
0	-2.85501	0.032	0.343	0	T_cells	CEBPD
0	-3.09617	0.993	0.757	0	T_cells	FTH1
0	-3.17375	0.024	0.321	0	T_cells	FCN1
0	-3.57578	0.037	0.372	0	T_cells	MNDA
0	-3.74194	0.061	0.464	0	T_cells	FCER1G
0	-4.15502	0.056	0.448	0	T_cells	TYROBP
0	-4.29868	0.071	0.44	0	T_cells	CST3
0	-4.7722	0.03	0.346	0	T_cells	S100A12
0	-4.8545	0.181	0.476	0	T_cells	LYZ
0	-5.86057	0.18	0.572	0	T_cells	S100A9
0	-7.18451	0.219	0.632	0	T_cells	S100A8
1.29362e-307	-1.48735	0.999	0.794	2.4399e-303	T_cells	ACTB
8.79289e-298	-2.76672	0.022	0.31	1.65843e-293	T_cells	SERPINA1
4.17046e-291	-2.60585	0.019	0.302	7.86591e-287	T_cells	SPI1
1.44078e-277	-2.4842	0.02	0.294	2.71745e-273	T_cells	CYBB
1.11736e-262	-3.07435	0.083	0.344	2.10746e-258	T_cells	LST1
4.96601e-261	-3.32859	0.046	0.309	9.36639e-257	T_cells	VCAN
4.06219e-259	-2.18699	0.011	0.27	7.6617e-255	T_cells	CSTA
1.71474e-242	-2.19404	0.009	0.255	3.23418e-238	T_cells	CD68
2.98131e-237	-2.20538	0.043	0.295	5.62304e-233	T_cells	PLEK
1.21594e-235	-1.75945	0.013	0.255	2.29338e-231	T_cells	FGR
2.21587e-233	-2.12671	0.012	0.251	4.17935e-229	T_cells	RAB31
5.99593e-230	-4.59189	0.026	0.267	1.13089e-225	T_cells	NRGN
1.93845e-226	-2.14208	0.017	0.251	3.65611e-222	T_cells	MS4A6A
3.51147e-216	-1.06628	0.574	0.265	6.62298e-212	T_cells	RAP1B
1.28915e-213	-2.955	0.025	0.251	2.43147e-209	T_cells	FOS
3.60281e-209	-1.21134	0.259	0.084	6.79525e-205	T_cells	GRAP2
1.30531e-205	-3.16455	0.064	0.288	2.46194e-201	T_cells	HLA-DRA
1.11077e-193	-2.162	0.042	0.255	2.09503e-189	T_cells	FGL2
1.85583e-186	-2.15398	0.089	0.298	3.50027e-182	T_cells	TYMP
7.01403e-183	-1.17887	0.607	0.294	1.32292e-178	T_cells	NAP1L1
5.79505e-173	-3.76536	0.39	0.482	1.093e-168	T_cells	GPX1
9.24582e-172	-1.94282	0.077	0.273	1.74385e-167	T_cells	GRN
3.98737e-162	-1.0626	0.674	0.337	7.52059e-158	T_cells	CD99
3.44227e-158	-3.08142	0.215	0.37	6.49246e-154	T_cells	AIF1
9.07189e-158	-2.73413	0.104	0.292	1.71105e-153	T_cells	HLA-DRB1
7.33132e-150	-1.78348	0.072	0.253	1.38276e-145	T_cells	RNF130
3.06275e-144	-1.7225	0.864	0.461	5.77666e-140	T_cells	OST4
5.73974e-140	-2.09582	0.152	0.319	1.08257e-135	T_cells	EFHD2
1.28328e-136	-3.30325	0.312	0.415	2.42039e-132	T_cells	CTSS
5.43506e-132	-1.69755	0.083	0.251	1.02511e-127	T_cells	APLP2
1.54157e-123	-1.09076	0.684	0.357	2.90755e-119	T_cells	GPX4
1.54087e-105	-1.80284	0.127	0.273	2.90624e-101	T_cells	PGD
1.82926e-101	-1.47457	0.538	0.295	3.45017e-97	T_cells	CALM3
9.91433e-97	-2.57359	0.494	0.48	1.86994e-92	T_cells	SRGN
1.61108e-96	-2.6507	0.372	0.419	3.03865e-92	T_cells	PSAP
3.88642e-95	-2.87889	0.198	0.324	7.33017e-91	T_cells	IFITM3
7.66267e-95	-1.93558	0.24	0.358	1.44526e-90	T_cells	LGALS1
4.39957e-92	-1.45152	0.135	0.276	8.29802e-88	T_cells	LGALS3
2.35888e-87	-2.59061	0.31	0.385	4.44908e-83	T_cells	SAT1
3.83637e-81	-1.19828	0.936	0.512	7.23579e-77	T_cells	ITM2B
7.07796e-80	-1.7863	0.179	0.294	1.33497e-75	T_cells	STXBP2
3.14289e-79	-1.522	0.131	0.253	5.9278e-75	T_cells	MYO1F
2.59118e-69	-2.18962	0.938	0.631	4.88722e-65	T_cells	SH3BGRL3
1.34825e-66	-3.15523	0.416	0.427	2.54293e-62	T_cells	NEAT1
2.70642e-66	-2.62993	0.345	0.398	5.10458e-62	T_cells	TLN1
2.29238e-65	-1.81267	0.262	0.334	4.32367e-61	T_cells	PYCARD
2.58996e-64	-2.32097	0.884	0.593	4.88493e-60	T_cells	OAZ1
3.37087e-61	-1.7753	0.243	0.323	6.35781e-57	T_cells	CTSD
2.08526e-60	-1.11035	0.263	0.144	3.93302e-56	T_cells	ACTN1
1.08364e-59	-1.06631	0.785	0.418	2.04385e-55	T_cells	RHOA
8.38746e-59	-2.03711	0.94	0.605	1.58196e-54	T_cells	H3F3A
3.35109e-58	-1.0746	0.849	0.441	6.32049e-54	T_cells	ALDOA
1.23387e-50	-1.13116	0.593	0.345	2.3272e-46	T_cells	LAMTOR4
6.43056e-47	-1.10431	0.285	0.174	1.21287e-42	T_cells	RAB11A
1.1333e-46	-1.10662	0.731	0.412	2.13752e-42	T_cells	TPM3
8.34665e-45	-2.2192	0.17	0.25	1.57426e-40	T_cells	SOD2
1.54656e-44	-1.77892	0.256	0.307	2.91696e-40	T_cells	BRI3
8.42825e-44	-1.37301	0.188	0.265	1.58965e-39	T_cells	CD63
4.46435e-43	-1.5015	0.653	0.379	8.42021e-39	T_cells	PKM
5.91232e-38	-1.55187	0.552	0.349	1.11512e-33	T_cells	TGFB1
8.39839e-38	-2.0186	0.246	0.295	1.58402e-33	T_cells	NCF1
1.5489e-36	-2.38628	0.696	0.423	2.92138e-32	T_cells	TAGLN2
1.62074e-36	-1.26336	0.602	0.355	3.05687e-32	T_cells	LCP1
8.57063e-35	-1.04427	0.386	0.245	1.61651e-30	T_cells	JUNB
8.88439e-35	-1.14614	0.455	0.291	1.67568e-30	T_cells	SH3BGRL
2.91121e-34	-1.1937	0.644	0.381	5.49084e-30	T_cells	ARPC5
2.74843e-33	-1.94762	0.427	0.401	5.18382e-29	T_cells	TALDO1
3.52151e-32	-1.90968	0.377	0.359	6.64191e-28	T_cells	GSTP1
1.47359e-30	-2.1487	0.854	0.505	2.77933e-26	T_cells	IFITM2
1.77722e-29	-1.11824	0.448	0.289	3.35201e-25	T_cells	ACTR2
1.02856e-28	-1.59167	0.243	0.281	1.93997e-24	T_cells	AP1S2
2.89916e-26	-1.17318	0.826	0.423	5.46812e-22	T_cells	CYBA
5.90305e-25	-1.31896	0.443	0.297	1.11337e-20	T_cells	GNAS
5.72409e-24	-1.17873	0.997	0.746	1.07962e-19	T_cells	TMSB4X
1.61613e-23	-1.93406	0.223	0.269	3.04818e-19	T_cells	NCOA4
2.34616e-23	-1.12553	0.314	0.212	4.4251e-19	T_cells	TUBA1A
1.04943e-22	-1.77963	0.926	0.59	1.97933e-18	T_cells	MYL6
8.29147e-22	-1.02329	0.446	0.293	1.56385e-17	T_cells	RHOG
7.01824e-17	-1.08391	0.473	0.318	1.32371e-12	T_cells	ATP6V0C
2.91928e-15	-1.36705	0.972	0.595	5.50605e-11	T_cells	SERF2
7.9507e-13	-1.29773	0.315	0.309	1.49958e-08	T_cells	AP2S1
2.71597e-12	-1.63133	0.429	0.368	5.12259e-08	T_cells	RAC1
6.33524e-12	-2.4633	0.921	0.548	1.19489e-07	T_cells	S100A6
5.97023e-11	-1.3729	0.274	0.27	1.12605e-06	T_cells	NPC2
8.12813e-11	-2.09789	0.238	0.256	1.53305e-06	T_cells	TPM4
9.93668e-11	-1.19953	0.267	0.273	1.87416e-06	T_cells	ANXA2
1.00957e-10	-1.13907	0.545	0.352	1.90414e-06	T_cells	GNAI2
1.02935e-10	-1.35269	0.279	0.283	1.94145e-06	T_cells	IQGAP1
1.38616e-10	-1.99895	0.331	0.318	2.61443e-06	T_cells	TIMP1
1.81738e-10	-1.37263	0.305	0.296	3.42776e-06	T_cells	ATP6V0B
1.92866e-09	-1.48613	0.793	0.451	3.63764e-05	T_cells	GABARAP
3.5403e-09	-1.89457	0.585	0.423	6.67736e-05	T_cells	COTL1
4.90517e-08	-1.36001	0.336	0.304	0.000925165	T_cells	ANXA5
1.30602e-07	-1.11107	0.61	0.399	0.00246329	T_cells	CLIC1
4.0681e-07	-1.35989	0.929	0.561	0.00767284	T_cells	GAPDH
9.21404e-07	-2.00263	0.664	0.465	0.0173786	T_cells	S100A11
9.47036e-07	-1.36666	0.791	0.521	0.017862	T_cells	S100A4
2.64317e-06	-1.75937	0.348	0.32	0.0498529	T_cells	MTPN
0	4.38316	0.724	0.029	0	NK_cell	GNLY
0	4.22029	0.96	0.082	0	NK_cell	NKG7
0	3.86953	0.906	0.015	0	NK_cell	PRF1
0	3.56667	0.926	0.016	0	NK_cell	GZMA
0	3.15778	0.672	0.004	0	NK_cell	FGFBP2
0	3.15765	0.743	0.007	0	NK_cell	GZMH
0	3.01262	0.967	0.06	0	NK_cell	CTSW
0	2.9376	0.613	0.007	0	NK_cell	SPON2
0	2.92886	0.754	0.016	0	NK_cell	GZMB
0	2.59337	0.78	0.006	0	NK_cell	KLRD1
0	2.57798	0.823	0.051	0	NK_cell	CD247
0	2.56342	0.942	0.067	0	NK_cell	CST7
0	2.54875	0.815	0.07	0	NK_cell	CD7
0	2.51903	0.766	0.015	0	NK_cell	HOPX
0	2.35601	0.71	0.01	0	NK_cell	CCL4
0	2.31744	0.984	0.11	0	NK_cell	PTPRCAP
0	2.27487	0.971	0.164	0	NK_cell	IFITM1
0	2.25733	0.617	0.014	0	NK_cell	CLIC3
0	2.24277	0.683	0.102	0	NK_cell	IL32
0	2.21719	0.799	0.03	0	NK_cell	GZMM
0	2.21145	0.631	0.023	0	NK_cell	KLRB1
0	1.99374	0.678	0.01	0	NK_cell	MATK
0	1.97783	0.553	0.003	0	NK_cell	KLRF1
0	1.93465	0.932	0.143	0	NK_cell	IL2RG
0	1.87883	0.906	0.156	0	NK_cell	RARRES3
0	1.87188	0.592	0.004	0	NK_cell	TBX21
0	1.74143	0.584	0.056	0	NK_cell	CMC1
0	1.73323	0.508	0.007	0	NK_cell	IL2RB
0	1.70399	0.499	0.002	0	NK_cell	GPR56
0	1.69757	0.783	0.109	0	NK_cell	XBP1
0	1.65219	0.613	0.035	0	NK_cell	ZAP70
0	1.64933	0.643	0.094	0	NK_cell	CX3CR1
0	1.63719	0.715	0.067	0	NK_cell	ARL4C
0	1.6235	0.646	0.054	0	NK_cell	FCGR3A
0	1.62037	0.656	0.051	0	NK_cell	APOBEC3G
0	1.58777	0.505	0.015	0	NK_cell	TTC38
0	1.58632	0.735	0.069	0	NK_cell	LCK
0	1.57906	0.797	0.118	0	NK_cell	EVL
0	1.57568	0.501	0.005	0	NK_cell	PTGDR
0	1.57509	0.59	0.071	0	NK_cell	CD2
0	1.5603	0.478	0.002	0	NK_cell	S1PR5
0	1.53139	0.665	0.07	0	NK_cell	DENND2D
0	1.53037	0.529	0.013	0	NK_cell	PYHIN1
0	1.5297	0.708	0.094	0	NK_cell	ABHD17A
0	1.52497	0.946	0.299	0	NK_cell	HCST
0	1.50946	0.453	0.016	0	NK_cell	KLRG1
0	1.50076	0.827	0.139	0	NK_cell	SLC9A3R1
0	1.4836	0.675	0.067	0	NK_cell	LINC00861
0	1.46361	0.94	0.243	0	NK_cell	KLF2
0	1.45656	0.84	0.159	0	NK_cell	CCL5
0	1.45121	0.306	0.011	0	NK_cell	CD8A
0	1.44747	0.396	0.001	0	NK_cell	PRSS23
0	1.44194	0.574	0.036	0	NK_cell	SYNE2
0	1.43909	0.548	0.013	0	NK_cell	SAMD3
0	1.42687	0.993	0.371	0	NK_cell	MT-ND4L
0	1.42415	0.631	0.047	0	NK_cell	SKAP1
0	1.42122	0.667	0.096	0	NK_cell	CD81
0	1.39668	0.972	0.291	0	NK_cell	RAC2
0	1.39517	0.478	0.011	0	NK_cell	PLEKHF1
0	1.39461	0.327	0.003	0	NK_cell	XCL2
0	1.38995	0.876	0.187	0	NK_cell	AES
0	1.36863	0.802	0.167	0	NK_cell	LY6E
0	1.35859	0.408	0.057	0	NK_cell	IGFBP7
0	1.35591	0.401	0.008	0	NK_cell	NCR3
0	1.35221	0.545	0.033	0	NK_cell	CHST12
0	1.3442	0.656	0.113	0	NK_cell	SPN
0	1.33957	0.417	0.003	0	NK_cell	FCRL6
0	1.32313	0.616	0.056	0	NK_cell	APMAP
0	1.30439	0.488	0.035	0	NK_cell	DDIT4
0	1.30177	0.518	0.034	0	NK_cell	PRKCH
0	1.30147	0.643	0.089	0	NK_cell	ARPC5L
0	1.29981	0.38	0.005	0	NK_cell	SH2D1B
0	1.27398	0.426	0.012	0	NK_cell	SH2D2A
0	1.25693	0.819	0.175	0	NK_cell	CTSC
0	1.24718	0.451	0.049	0	NK_cell	ITGB7
0	1.22297	0.738	0.173	0	NK_cell	CALR
0	1.22258	0.51	0.091	0	NK_cell	CD3E
0	1.21071	0.486	0.03	0	NK_cell	PTPN4
0	1.21063	0.937	0.367	0	NK_cell	MT-ATP8
0	1.20703	0.577	0.094	0	NK_cell	ID2
0	1.20357	0.626	0.116	0	NK_cell	SUN2
0	1.19799	0.765	0.164	0	NK_cell	ANXA6
0	1.19126	0.497	0.062	0	NK_cell	GNPTAB
0	1.18822	0.429	0.024	0	NK_cell	NFATC2
0	1.16495	0.578	0.057	0	NK_cell	GBP5
0	1.16069	0.522	0.078	0	NK_cell	ABI3
0	1.15524	0.333	0.004	0	NK_cell	AKR1C3
0	1.15392	0.55	0.061	0	NK_cell	BIN1
0	1.15293	0.659	0.128	0	NK_cell	C9orf142
0	1.14804	0.817	0.193	0	NK_cell	PDIA3
0	1.14367	0.591	0.086	0	NK_cell	TBC1D10C
0	1.14061	0.711	0.092	0	NK_cell	STK17A
0	1.13424	0.997	0.504	0	NK_cell	HLA-A
0	1.13395	0.486	0.051	0	NK_cell	C5orf56
0	1.11952	0.409	0.046	0	NK_cell	CXXC5
0	1.11105	0.999	0.571	0	NK_cell	HLA-B
0	1.10747	0.963	0.284	0	NK_cell	HSPA8
0	1.09818	0.659	0.118	0	NK_cell	GIMAP5
0	1.09804	0.361	0.003	0	NK_cell	EOMES
0	1.08529	0.865	0.256	0	NK_cell	JAK1
0	1.0748	0.609	0.097	0	NK_cell	GNG2
0	1.06873	0.338	0.007	0	NK_cell	MYBL1
0	1.06406	0.363	0.015	0	NK_cell	CEP78
0	1.05655	0.526	0.075	0	NK_cell	HMOX2
0	1.04523	0.476	0.048	0	NK_cell	OPTN
0	1.03505	0.483	0.06	0	NK_cell	RASSF1
0	1.02907	1	0.548	0	NK_cell	PFN1
0	1.02567	0.588	0.13	0	NK_cell	CDK2AP2
0	1.02476	0.484	0.056	0	NK_cell	2025-09-01
0	1.02435	0.371	0.018	0	NK_cell	STAT4
0	1.01943	0.48	0.065	0	NK_cell	SYTL1
0	1.01139	0.365	0.005	0	NK_cell	C1orf21
0	1.00873	0.399	0.034	0	NK_cell	RUNX3
0	1.00116	0.651	0.106	0	NK_cell	CLEC2B
0	-5.49481	0.207	0.56	0	NK_cell	S100A9
0	-6.85548	0.281	0.618	0	NK_cell	S100A8
4.47189e-262	-3.20553	0.98	0.764	8.43443e-258	NK_cell	FTH1
8.29634e-235	-2.39049	0.983	0.766	1.56477e-230	NK_cell	FTL
2.19151e-234	-4.6134	0.182	0.468	4.1334e-230	NK_cell	LYZ
2.49041e-220	-3.47146	0.052	0.362	4.69716e-216	NK_cell	MNDA
7.44764e-209	-4.70702	0.036	0.337	1.4047e-204	NK_cell	S100A12
5.12287e-187	-3.30958	0.099	0.371	9.66224e-183	NK_cell	AIF1
1.98036e-183	-2.71171	0.029	0.302	3.73516e-179	NK_cell	SERPINA1
3.23321e-183	-3.05211	0.04	0.312	6.09816e-179	NK_cell	FCN1
1.3948e-164	-3.01198	0.087	0.337	2.63073e-160	NK_cell	LST1
3.19424e-162	-3.71526	0.215	0.423	6.02466e-158	NK_cell	CST3
5.53723e-162	-2.38003	0.035	0.286	1.04438e-157	NK_cell	CYBB
1.27607e-158	-3.20583	0.054	0.301	2.40679e-154	NK_cell	VCAN
2.53424e-157	-2.12887	0.019	0.263	4.77983e-153	NK_cell	CSTA
8.96611e-152	-2.45834	0.054	0.293	1.6911e-147	NK_cell	SPI1
7.20216e-136	-3.68297	0.335	0.483	1.3584e-131	NK_cell	GPX1
3.31936e-135	-2.4581	0.076	0.302	6.26064e-131	NK_cell	NCF1
1.1917e-132	-4.49724	0.04	0.26	2.24766e-128	NK_cell	NRGN
1.78096e-111	-1.58909	0.86	0.472	3.35906e-107	NK_cell	OST4
1.13888e-99	-1.20104	0.471	0.244	2.14805e-95	NK_cell	TPM4
2.87698e-95	-1.00407	0.885	0.443	5.42627e-91	NK_cell	CD74
6.02509e-88	-1.24144	0.548	0.301	1.13639e-83	NK_cell	CALM3
2.89075e-83	-2.13354	0.33	0.44	5.45225e-79	NK_cell	COTL1
5.56145e-81	-1.93606	0.136	0.29	1.04894e-76	NK_cell	TYMP
1.17569e-76	-1.77134	0.118	0.266	2.21747e-72	NK_cell	GRN
8.09909e-76	-2.02455	0.772	0.426	1.52757e-71	NK_cell	TAGLN2
5.79347e-75	-1.25957	0.336	0.169	1.09271e-70	NK_cell	TUBA4A
9.63361e-66	-1.5301	0.681	0.379	1.817e-61	NK_cell	TLN1
6.72213e-58	-1.55557	0.145	0.272	1.26786e-53	NK_cell	LGALS3
2.28126e-41	-1.19974	0.517	0.313	4.30268e-37	NK_cell	MTPN
4.21399e-41	-1.64642	0.168	0.267	7.948e-37	NK_cell	PGD
1.53974e-38	-1.25759	0.925	0.524	2.90411e-34	NK_cell	ITM2B
2.9601e-36	-2.88343	0.418	0.407	5.58305e-32	NK_cell	CTSS
8.90808e-36	-1.13504	0.48	0.297	1.68015e-31	NK_cell	LAMTOR1
1.35664e-32	-1.72875	0.243	0.306	2.55877e-28	NK_cell	BRI3
4.67774e-31	-1.13504	0.462	0.3	8.82268e-27	NK_cell	GNAS
4.06023e-30	-2.10863	0.251	0.323	7.65799e-26	NK_cell	TIMP1
2.02631e-28	-1.20115	0.905	0.513	3.82182e-24	NK_cell	ARPC1B
2.38261e-27	-1.01539	0.605	0.36	4.49384e-23	NK_cell	RAC1
1.39743e-26	-1.44131	0.252	0.309	2.6357e-22	NK_cell	ANXA5
8.30096e-25	-1.19149	0.839	0.458	1.56564e-20	NK_cell	GABARAP
2.44245e-24	-2.31212	0.38	0.379	4.6067e-20	NK_cell	SAT1
6.65768e-24	-1.19174	0.498	0.321	1.2557e-19	NK_cell	ZYX
9.76503e-24	-1.66669	0.481	0.307	1.84178e-19	NK_cell	IFITM3
1.5714e-22	-1.58998	0.232	0.28	2.96381e-18	NK_cell	AP1S2
1.54672e-20	-1.24789	0.43	0.27	2.91727e-16	NK_cell	HLA-DRB1
3.99669e-18	-1.52056	0.303	0.206	7.53816e-14	NK_cell	YWHAH
8.79903e-18	-1.00804	0.51	0.32	1.65959e-13	NK_cell	PYCARD
6.33901e-17	-1.15791	0.492	0.324	1.1956e-12	NK_cell	FKBP1A
8.97953e-17	-2.09666	0.238	0.273	1.69363e-12	NK_cell	HLA-DRA
4.70649e-14	-1.15065	0.994	0.637	8.8769e-10	NK_cell	SH3BGRL3
6.9339e-11	-1.08845	0.468	0.313	1.3078e-06	NK_cell	CEBPD
3.63315e-10	-1.85573	0.924	0.599	6.85248e-06	NK_cell	OAZ1
9.38328e-09	-1.5379	0.423	0.311	0.000176978	NK_cell	NAP1L1
9.38457e-08	-1.39357	0.529	0.373	0.00177002	NK_cell	GPX4
7.30001e-07	-2.2325	0.894	0.559	0.0137685	NK_cell	S100A6
9.74286e-07	-2.72539	0.531	0.421	0.018376	NK_cell	NEAT1
2.04993e-06	-1.021	0.243	0.259	0.0386637	NK_cell	C4orf48
0	6.13289	0.652	0.023	0	B_cell	IGJ
0	4.26323	0.611	0.003	0	B_cell	IGLL5
0	4.09367	0.635	0.01	0	B_cell	MZB1
0	3.48842	0.933	0.007	0	B_cell	CD79A
0	3.06072	0.525	0.007	0	B_cell	DERL3
0	2.92087	0.53	0.002	0	B_cell	MS4A1
0	2.57069	0.492	0.047	0	B_cell	FKBP11
0	2.47794	0.563	0.024	0	B_cell	ITM2C
0	2.42521	0.332	0.004	0	B_cell	TCL1A
0	2.36478	0.489	0.006	0	B_cell	TXNDC5
0	2.18292	0.835	0.093	0	B_cell	ISG20
0	2.16388	0.864	0.029	0	B_cell	CD79B
0	2.14003	0.251	0	0	B_cell	RP11-731F5.2
0	2.03246	0.511	0.002	0	B_cell	TNFRSF17
0	1.97795	0.642	0.001	0	B_cell	POU2AF1
0	1.95291	0.566	0.044	0	B_cell	PIM2
0	1.91151	0.73	0.135	0	B_cell	UBE2J1
0	1.80056	0.413	0.001	0	B_cell	LINC00926
0	1.79781	0.702	0.018	0	B_cell	RALGPS2
0	1.77712	0.537	0.013	0	B_cell	BANK1
0	1.75917	0.578	0.081	0	B_cell	LMAN1
0	1.75893	0.635	0.1	0	B_cell	SRM
0	1.75889	0.735	0.026	0	B_cell	PPAPDC1B
0	1.66129	0.516	0.058	0	B_cell	PRDX4
0	1.62765	0.532	0.062	0	B_cell	MANF
0	1.51672	0.334	0	0	B_cell	VPREB3
0	1.51173	0.504	0.023	0	B_cell	FAM46C
0	1.51152	0.737	0.102	0	B_cell	HLA-DQA1
0	1.48343	0.353	0.007	0	B_cell	FAM129C
0	1.45113	0.482	0.03	0	B_cell	CD38
0	1.41292	0.504	0.056	0	B_cell	CD27
0	1.39464	0.539	0.064	0	B_cell	FAIM3
0	1.38067	0.348	0.001	0	B_cell	FCER2
0	1.37299	0.683	0.022	0	B_cell	TPD52
0	1.34767	0.587	0.015	0	B_cell	GNG7
0	1.29268	0.761	0.105	0	B_cell	PARP1
0	1.28084	0.952	0.145	0	B_cell	PTPRCAP
0	1.27019	0.492	0.031	0	B_cell	TXNDC11
0	1.2533	0.597	0.032	0	B_cell	EAF2
0	1.2249	0.506	0.048	0	B_cell	CRELD2
0	1.22315	0.716	0.058	0	B_cell	CXXC5
0	1.16905	0.368	0.001	0	B_cell	FCRLA
0	1.14992	0.449	0.012	0	B_cell	ELL2
0	1.14928	0.375	0.002	0	B_cell	BLK
0	1.14573	0.353	0.001	0	B_cell	RP11-693J15.5
0	1.13688	0.652	0.065	0	B_cell	SHMT2
0	1.10989	0.494	0.054	0	B_cell	BIRC3
0	1.10928	0.317	0.008	0	B_cell	SPIB
0	1.1087	0.599	0.01	0	B_cell	BLNK
0	1.07041	0.683	0.086	0	B_cell	SMARCB1
0	1.04808	0.523	0.019	0	B_cell	CD180
0	1.02732	0.296	0.004	0	B_cell	KIAA0125
0	1.0143	0.425	0	0	B_cell	TNFRSF13B
2.56788e-301	1.27664	0.434	0.045	4.84328e-297	B_cell	AQP3
6.65392e-301	1.58877	0.74	0.142	1.255e-296	B_cell	RPL22L1
4.45669e-300	1.25498	0.506	0.064	8.40576e-296	B_cell	DNAJB11
3.27736e-291	1.32876	0.718	0.133	6.18142e-287	B_cell	PEBP1
2.77345e-289	2.85383	0.604	0.101	5.23101e-285	B_cell	SEC11C
1.28931e-284	1.92256	0.52	0.074	2.43177e-280	B_cell	PDIA4
8.52067e-280	1.03281	0.594	0.091	1.60708e-275	B_cell	PRMT1
4.08529e-275	1.58579	0.757	0.165	7.70527e-271	B_cell	SPCS2
5.12596e-269	1.78324	0.709	0.137	9.66808e-265	B_cell	HERPUD1
4.5302e-264	1.07683	0.866	0.192	8.5444e-260	B_cell	SYNGR2
3.12299e-255	2.15456	0.535	0.087	5.89028e-251	B_cell	SDF2L1
1.26625e-236	1.86216	0.663	0.143	2.38827e-232	B_cell	PDIA6
1.14074e-230	1.09377	0.94	0.282	2.15156e-226	B_cell	NPM1
1.24558e-229	1.42667	0.542	0.092	2.3493e-225	B_cell	ERLEC1
1.6571e-224	1.06564	0.735	0.174	3.12545e-220	B_cell	NDUFV2
2.33646e-220	1.03847	0.759	0.185	4.40679e-216	B_cell	ZNF706
3.85596e-216	1.43527	0.998	0.4	7.27272e-212	B_cell	RPS5
1.94551e-214	1.29598	0.613	0.129	3.66943e-210	B_cell	DDOST
1.41456e-211	1.50054	0.99	0.395	2.66801e-207	B_cell	MT-ND4L
7.22163e-209	1.13584	0.995	0.372	1.36207e-204	B_cell	EEF1B2
1.21251e-206	2.06244	0.89	0.259	2.28692e-202	B_cell	HIST1H4C
1.77147e-205	1.25702	0.601	0.127	3.34116e-201	B_cell	TMED9
4.20804e-203	1.51294	0.998	0.445	7.93679e-199	B_cell	RPLP0
5.99507e-203	1.57033	0.893	0.306	1.13073e-198	B_cell	MIF
1.32994e-202	1.29492	0.573	0.117	2.50841e-198	B_cell	KDELR2
2.76491e-202	1.13612	0.84	0.256	5.2149e-198	B_cell	SSR2
2.77512e-201	1.39249	0.625	0.145	5.23415e-197	B_cell	OSTC
5.00271e-201	1.95932	0.726	0.195	9.4356e-197	B_cell	CALR
4.1417e-200	1.0411	0.585	0.121	7.81167e-196	B_cell	SEC13
9.44139e-200	1.19997	0.831	0.239	1.78074e-195	B_cell	RAN
1.19689e-198	1.08994	0.649	0.147	2.25746e-194	B_cell	ATP5G1
1.02808e-197	1.07377	0.89	0.236	1.93906e-193	B_cell	HLA-DPA1
1.38777e-194	1.17089	0.63	0.145	2.61748e-190	B_cell	TMED10
3.79283e-193	2.05034	0.864	0.299	7.15366e-189	B_cell	SUB1
1.29453e-189	2.41465	0.561	0.127	2.44162e-185	B_cell	C19orf10
2.99256e-188	1.05496	0.759	0.184	5.64427e-184	B_cell	HLA-DQB1
9.12289e-187	1.56547	0.661	0.169	1.72067e-182	B_cell	RPN2
2.06295e-186	1.21662	0.654	0.162	3.89093e-182	B_cell	LMAN2
1.91643e-184	1.02203	0.988	0.379	3.61457e-180	B_cell	RPL10A
2.56154e-184	1.38596	0.597	0.135	4.83131e-180	B_cell	FKBP2
8.92419e-184	2.28728	0.635	0.163	1.68319e-179	B_cell	HSPA5
2.30537e-183	1.39769	0.766	0.231	4.34816e-179	B_cell	SPCS1
4.24236e-183	3.36989	0.766	0.244	8.00152e-179	B_cell	HSP90B1
1.3268e-181	1.04621	0.998	0.42	2.50248e-177	B_cell	RPL35
2.04584e-180	1.16455	0.74	0.211	3.85865e-176	B_cell	PRDX1
9.22949e-179	1.37766	0.647	0.167	1.74077e-174	B_cell	RPN1
1.29665e-177	1.1033	0.983	0.385	2.44561e-173	B_cell	RPSA
3.06532e-176	1.07359	0.337	0.044	5.78151e-172	B_cell	CCND2
1.30981e-174	1.17588	0.551	0.118	2.47043e-170	B_cell	VIMP
7.0305e-172	1.29245	0.439	0.079	1.32602e-167	B_cell	HVCN1
2.26247e-166	1.10398	1	0.489	4.26725e-162	B_cell	RPL7A
5.65974e-163	1.06293	0.909	0.273	1.06748e-158	B_cell	HLA-DRB1
3.63091e-160	1.03131	0.99	0.42	6.84826e-156	B_cell	RPL3
8.38124e-160	1.10854	0.752	0.234	1.58079e-155	B_cell	RABAC1
2.98309e-159	1.85118	0.613	0.173	5.62641e-155	B_cell	SSR3
8.15374e-157	1.11513	0.792	0.262	1.53788e-152	B_cell	ATP5G3
8.33275e-157	1.06921	1	0.497	1.57164e-152	B_cell	RPL8
3.17981e-156	1.35502	0.618	0.169	5.99744e-152	B_cell	HM13
2.00462e-154	1.23973	1	0.493	3.78092e-150	B_cell	RPL18A
1.18506e-153	1.98141	1	0.46	2.23514e-149	B_cell	CD74
1.03678e-152	2.39156	0.539	0.137	1.95546e-148	B_cell	XBP1
4.86168e-152	1.12285	0.964	0.389	9.16962e-148	B_cell	MT-ATP8
2.39783e-149	2.67871	0.811	0.312	4.52254e-145	B_cell	PPIB
5.88618e-149	1.06071	0.995	0.469	1.11019e-144	B_cell	RPS2
2.99184e-143	1.11191	1	0.49	5.64291e-139	B_cell	RPS19
1.61542e-142	1.06827	0.742	0.22	3.04684e-138	B_cell	HLA-DPB1
1.2279e-140	1.20113	1	0.535	2.31595e-136	B_cell	RPL41
4.0786e-139	1.01655	0.864	0.335	7.69264e-135	B_cell	CHCHD2
4.99671e-139	1.28308	0.64	0.198	9.4243e-135	B_cell	P4HB
6.80199e-139	1.06349	0.998	0.474	1.28292e-134	B_cell	RPS18
2.32565e-133	1.40339	0.547	0.154	4.3864e-129	B_cell	SPCS3
1.22842e-129	1.45233	0.785	0.267	2.31693e-125	B_cell	HLA-DRA
4.8282e-127	1.23454	0.749	0.29	9.10646e-123	B_cell	TMEM258
3.3624e-126	1.8471	0.814	0.328	6.34182e-122	B_cell	SSR4
6.8876e-122	1.4397	0.735	0.287	1.29907e-117	B_cell	SEC61B
9.12554e-117	1.15237	0.692	0.259	1.72117e-112	B_cell	SEC61G
5.21256e-105	1.45974	0.864	0.369	9.83141e-101	B_cell	CD37
4.96901e-93	1.21791	0.516	0.161	9.37204e-89	B_cell	LTB
2.56507e-61	-1.08544	0.535	0.173	4.83799e-57	B_cell	TUBA4A
2.40414e-49	-1.73849	1	0.807	4.53445e-45	B_cell	ACTB
1.95615e-44	-3.83429	0.305	0.546	3.68949e-40	B_cell	S100A9
2.84939e-43	-3.90453	0.439	0.603	5.37423e-39	B_cell	S100A8
1.91454e-42	-3.06922	0.131	0.437	3.61102e-38	B_cell	FCER1G
2.96098e-40	-2.5615	0.091	0.398	5.58471e-36	B_cell	FYB
1.54822e-39	-2.99768	0.126	0.422	2.92011e-35	B_cell	TYROBP
6.56749e-39	-1.03428	0.699	0.293	1.23869e-34	B_cell	C9orf16
9.06406e-37	-3.25106	0.196	0.456	1.70957e-32	B_cell	LYZ
1.18935e-33	-2.94512	0.158	0.415	2.24324e-29	B_cell	CST3
6.98498e-33	-1.20288	0.857	0.487	1.31744e-28	B_cell	OST4
2.14692e-31	-2.90797	0.103	0.361	4.0493e-27	B_cell	AIF1
2.29362e-30	-2.1884	0.048	0.3	4.32599e-26	B_cell	GIMAP7
6.79428e-30	-1.17151	0.64	0.285	1.28147e-25	B_cell	RAP1B
3.82444e-29	-1.85449	0.981	0.763	7.21329e-25	B_cell	TMSB4X
1.70089e-28	-2.19359	0.074	0.318	3.20805e-24	B_cell	ANXA1
1.90465e-27	-2.97532	0.122	0.349	3.59235e-23	B_cell	MNDA
4.10683e-27	-1.79406	0.866	0.439	7.7459e-23	B_cell	TAGLN2
2.31194e-26	-2.48423	0.993	0.773	4.36056e-22	B_cell	FTH1
6.76214e-26	-1.3445	0.389	0.158	1.27541e-21	B_cell	KIF2A
1.42777e-24	-3.03884	0.095	0.317	2.69291e-20	B_cell	IFITM3
1.75642e-24	-2.04276	0.344	0.137	3.31279e-20	B_cell	HIST1H2AC
7.16571e-24	-1.27427	0.375	0.154	1.35152e-19	B_cell	RSU1
1.83115e-23	-3.35577	0.112	0.325	3.45374e-19	B_cell	S100A12
2.1321e-23	-2.45437	0.117	0.322	4.02135e-19	B_cell	CEBPD
3.62997e-23	-1.55022	0.547	0.253	6.84649e-19	B_cell	TPM4
4.41107e-23	-1.00848	0.348	0.143	8.31971e-19	B_cell	WBP2
4.6571e-23	-2.7558	0.084	0.291	8.78375e-19	B_cell	VCAN
5.41773e-23	-1.25555	0.656	0.314	1.02184e-18	B_cell	NAP1L1
1.17165e-22	-2.37436	0.095	0.301	2.20985e-18	B_cell	FCN1
2.17277e-22	-2.20772	0.086	0.291	4.09807e-18	B_cell	SERPINA1
8.11428e-22	-2.36859	0.126	0.327	1.53044e-17	B_cell	LST1
1.68688e-21	-1.75853	0.067	0.263	3.18162e-17	B_cell	GIMAP4
5.71468e-21	-2.71546	0.532	0.541	1.07785e-16	B_cell	S100A4
8.78528e-21	-4.43282	0.062	0.251	1.65699e-16	B_cell	NRGN
1.08093e-20	-2.64767	0.136	0.321	2.03874e-16	B_cell	TIMP1
1.46612e-20	-1.45421	0.453	0.209	2.76525e-16	B_cell	YWHAH
5.86314e-20	-1.82263	0.064	0.253	1.10585e-15	B_cell	CSTA
2.80322e-19	-1.21931	0.391	0.177	5.28715e-15	B_cell	MAX
3.90207e-19	-1.03447	0.628	0.298	7.3597e-15	B_cell	ACTR2
6.32751e-19	-1.19242	0.637	0.303	1.19343e-14	B_cell	LAMTOR1
2.22368e-18	-3.25213	0.463	0.531	4.19408e-14	B_cell	IFITM2
2.31525e-18	-1.20469	0.389	0.178	4.3668e-14	B_cell	R3HDM4
3.25234e-18	-1.05914	0.928	0.464	6.13424e-14	B_cell	MYL12A
1.41989e-17	-1.1815	0.757	0.378	2.67805e-13	B_cell	GPX4
1.81781e-17	-1.05221	0.516	0.253	3.42857e-13	B_cell	WDR1
2.44722e-16	-1.185	0.623	0.32	4.6157e-12	B_cell	MTPN
8.48867e-16	-1.07339	0.437	0.212	1.60105e-11	B_cell	RNF149
2.25829e-14	-2.56543	0.967	0.651	4.25936e-10	B_cell	SH3BGRL3
1.52713e-13	-2.75191	0.709	0.574	2.88031e-09	B_cell	S100A6
4.57491e-13	-2.9581	0.501	0.479	8.62874e-09	B_cell	S100A11
8.10832e-13	-1.05287	0.635	0.324	1.52931e-08	B_cell	TKT
2.44744e-12	-1.1728	0.494	0.254	4.61611e-08	B_cell	C7orf73
3.18003e-12	-1.01084	0.685	0.362	5.99786e-08	B_cell	CAP1
1.0797e-11	-1.5725	0.558	0.31	2.03642e-07	B_cell	CALM3
5.1894e-11	-1.99132	0.258	0.125	9.78772e-07	B_cell	NAMPT
7.01921e-11	-1.26752	0.699	0.397	1.32389e-06	B_cell	PKM
1.20057e-10	-2.23311	0.248	0.33	2.26439e-06	B_cell	ZYX
3.00859e-10	-1.01427	0.907	0.473	5.6745e-06	B_cell	GABARAP
3.8237e-09	-1.06055	0.516	0.28	7.21188e-05	B_cell	IQGAP1
5.01461e-09	-1.26851	0.675	0.36	9.45805e-05	B_cell	LAMTOR4
2.52981e-08	-1.12269	0.792	0.432	0.000477148	B_cell	TPM3
3.88294e-08	-1.20226	0.313	0.174	0.000732362	B_cell	ILK
5.09336e-08	-1.49781	0.482	0.266	0.000960659	B_cell	FERMT3
9.92043e-08	-1.26484	0.539	0.312	0.00187109	B_cell	MYH9
1.02945e-07	-1.25592	0.449	0.264	0.00194164	B_cell	CCND3
1.51182e-07	-1.22048	0.728	0.398	0.00285143	B_cell	ARPC5
1.66254e-06	-1.05475	0.649	0.364	0.0313572	B_cell	GNAI2
2.74989e-16	-4.80605	0	0.589	5.18657e-12	Neutrophils	GAPDH
1.71269e-14	-6.46105	0	0.544	3.2303e-10	Neutrophils	S100A9
1.82653e-13	-2.10018	0.083	0.654	3.44501e-09	Neutrophils	SH3BGRL3
4.82748e-13	-2.19355	0.033	0.566	9.10512e-09	Neutrophils	ACTG1
6.62659e-13	-2.51833	0.017	0.532	1.24984e-08	Neutrophils	ARPC1B
4.33601e-12	-3.64058	0	0.478	8.17815e-08	Neutrophils	ARHGDIB
1.22184e-11	-4.96775	0	0.465	2.30451e-07	Neutrophils	CD74
1.74115e-11	-1.0869	0.2	0.777	3.28397e-07	Neutrophils	FTL
2.71105e-11	-5.42742	0	0.455	5.11332e-07	Neutrophils	LYZ
3.67137e-11	-4.16644	0	0.451	6.92458e-07	Neutrophils	RPLP0
1.28266e-10	-1.16605	0.05	0.528	2.41922e-06	Neutrophils	HLA-A
1.54929e-10	-3.13505	0	0.431	2.92211e-06	Neutrophils	HMGB1
1.7333e-10	-1.62881	0.033	0.491	3.26917e-06	Neutrophils	OST4
2.32622e-10	-1.43127	0.033	0.489	4.38749e-06	Neutrophils	MT-ND3
2.93039e-10	-1.28733	0.033	0.485	5.52701e-06	Neutrophils	UBA52
3.95296e-10	-2.99584	0	0.418	7.45567e-06	Neutrophils	LAPTM5
5.95859e-10	-3.14992	0	0.412	1.12385e-05	Neutrophils	PPIA
1.05816e-09	-1.39607	0.017	0.436	1.9958e-05	Neutrophils	TPM3
1.27306e-09	-1.1742	0.05	0.496	2.40111e-05	Neutrophils	VIM
1.37331e-09	-3.22829	0	0.4	2.59021e-05	Neutrophils	PKM
1.95748e-09	-3.34627	0	0.395	3.69201e-05	Neutrophils	MT-ATP8
3.11183e-09	-1.77552	0.05	0.476	5.86923e-05	Neutrophils	GPX1
4.85971e-09	-1.27732	0.017	0.413	9.1659e-05	Neutrophils	SRP14
5.24495e-09	-3.40909	0	0.38	9.89251e-05	Neutrophils	SAT1
5.37911e-09	-2.4831	0	0.38	0.000101455	Neutrophils	UBL5
5.5829e-09	-2.91527	0	0.379	0.000105299	Neutrophils	EEF2
6.14198e-09	-2.54313	0	0.378	0.000115844	Neutrophils	EIF3K
6.97393e-09	-1.4943	0.017	0.407	0.000131535	Neutrophils	YWHAB
7.24e-09	-1.2938	0.017	0.407	0.000136554	Neutrophils	TSPO
8.88031e-09	-2.69285	0	0.372	0.000167492	Neutrophils	SLC25A6
1.07885e-08	-1.47127	0.017	0.401	0.000203483	Neutrophils	MT-ND4L
2.04418e-08	-1.65993	0.017	0.39	0.000385552	Neutrophils	RPSA
2.93567e-08	-2.48332	0	0.353	0.000553697	Neutrophils	UQCRH
3.42022e-08	-1.86391	0.033	0.413	0.000645088	Neutrophils	CST3
3.67402e-08	-3.16239	0	0.349	0.000692958	Neutrophils	LGALS1
4.37296e-08	-2.63906	0	0.347	0.000824784	Neutrophils	UBB
4.59119e-08	-2.3061	0	0.346	0.000865944	Neutrophils	GPSM3
5.27171e-08	-2.37878	0	0.344	0.000994297	Neutrophils	GNG5
5.72878e-08	-2.92233	0	0.342	0.00108051	Neutrophils	CD52
5.75725e-08	-2.29637	0	0.342	0.00108588	Neutrophils	TPI1
6.78607e-08	-2.20618	0	0.339	0.00127992	Neutrophils	CHCHD2
7.48852e-08	-2.14032	0	0.338	0.00141241	Neutrophils	SON
8.2007e-08	-2.35458	0	0.336	0.00154673	Neutrophils	RPL36A
1.0082e-07	-2.24544	0	0.333	0.00190157	Neutrophils	SSR4
1.06367e-07	-2.57542	0	0.332	0.00200619	Neutrophils	HSP90AA1
1.19597e-07	-1.10516	0.017	0.362	0.00225571	Neutrophils	CD99
1.21119e-07	-2.19057	0	0.33	0.00228442	Neutrophils	SKP1
1.40361e-07	-2.64067	0	0.327	0.00264735	Neutrophils	TKT
1.73425e-07	-2.01416	0	0.324	0.00327096	Neutrophils	ATP5J2
1.78908e-07	-4.85179	0	0.323	0.00337439	Neutrophils	S100A12
1.93593e-07	-1.98103	0	0.322	0.00365137	Neutrophils	UQCR10
2.03782e-07	-1.99152	0	0.321	0.00384354	Neutrophils	NDUFA3
2.42113e-07	-1.9739	0	0.318	0.00456649	Neutrophils	C19orf43
2.46164e-07	-2.39391	0	0.318	0.00464289	Neutrophils	CTSD
2.57187e-07	-2.84306	0	0.317	0.00485081	Neutrophils	NAP1L1
2.66475e-07	-2.19379	0	0.317	0.00502598	Neutrophils	PPIB
2.6679e-07	-2.67228	0	0.316	0.00503192	Neutrophils	HSPA8
2.80686e-07	-3.55952	0	0.316	0.00529402	Neutrophils	IFITM3
2.93548e-07	-2.19522	0	0.315	0.00553662	Neutrophils	DDX5
2.99838e-07	-2.48215	0	0.314	0.00565525	Neutrophils	MYH9
3.29022e-07	-2.07755	0	0.313	0.00620568	Neutrophils	GNB2
3.4161e-07	-2.12248	0	0.312	0.0064431	Neutrophils	ARL6IP5
3.51767e-07	-2.16204	0	0.312	0.00663469	Neutrophils	MIF
5.00085e-07	-1.89313	0	0.306	0.0094321	Neutrophils	USMG5
5.0591e-07	-2.45744	0	0.305	0.00954198	Neutrophils	AHNAK
5.36657e-07	-2.07841	0	0.304	0.0101219	Neutrophils	SUB1
5.67897e-07	-1.9339	0	0.303	0.0107111	Neutrophils	UQCRQ
5.71842e-07	-2.42392	0	0.303	0.0107855	Neutrophils	BRI3
6.18437e-07	-2.10733	0	0.302	0.0116643	Neutrophils	SNX3
6.2272e-07	-1.98055	0	0.302	0.0117451	Neutrophils	NDUFA4
6.37206e-07	-1.83499	0	0.301	0.0120184	Neutrophils	NDUFB11
6.38673e-07	-2.43834	0	0.301	0.012046	Neutrophils	HSP90AB1
6.64108e-07	-2.27413	0	0.301	0.0125257	Neutrophils	ARF1
6.97681e-07	-3.16152	0	0.3	0.013159	Neutrophils	FCN1
8.11325e-07	-2.46613	0	0.297	0.0153024	Neutrophils	C9orf16
9.5571e-07	-1.95336	0	0.294	0.0180256	Neutrophils	BRK1
9.69904e-07	-1.82588	0	0.294	0.0182934	Neutrophils	TMEM258
9.75418e-07	-1.72461	0	0.294	0.0183974	Neutrophils	EDF1
9.78741e-07	-2.10607	0	0.294	0.01846	Neutrophils	PARK7
1.06185e-06	-1.80729	0	0.292	0.0200276	Neutrophils	PPP1CA
1.08735e-06	-1.8468	0	0.292	0.0205085	Neutrophils	EIF3F
1.10968e-06	-1.92666	0	0.292	0.0209297	Neutrophils	SEC61B
1.15307e-06	-1.78498	0	0.291	0.0217481	Neutrophils	ERP29
1.15567e-06	-2.14629	0	0.291	0.0217971	Neutrophils	DYNLL1
1.20758e-06	-1.7396	0	0.29	0.0227761	Neutrophils	NDUFB2
1.22262e-06	-3.4006	0	0.29	0.0230599	Neutrophils	VCAN
1.34363e-06	-2.54669	0	0.288	0.0253422	Neutrophils	RAP1B
1.35422e-06	-2.3159	0	0.288	0.0255419	Neutrophils	NPM1
1.43707e-06	-2.40796	0	0.287	0.0271046	Neutrophils	RPS4Y1
1.4565e-06	-1.97245	0	0.287	0.027471	Neutrophils	HMGN2
1.46631e-06	-1.75366	0	0.286	0.027656	Neutrophils	EIF3L
1.72184e-06	-1.73731	0	0.284	0.0324757	Neutrophils	ATP5H
1.7411e-06	-2.35918	0	0.283	0.0328389	Neutrophils	TYMP
1.89445e-06	-2.6324	0	0.282	0.0357313	Neutrophils	CRIP1
1.94769e-06	-1.99773	0	0.281	0.0367355	Neutrophils	PSME2
2.01506e-06	-1.17767	0.017	0.313	0.038006	Neutrophils	CALM3
2.19479e-06	-1.66817	0	0.279	0.0413959	Neutrophils	ARL6IP4
2.21181e-06	-1.99587	0	0.279	0.0417169	Neutrophils	GRB2
2.28118e-06	-1.8887	0	0.278	0.0430253	Neutrophils	SLC25A5
2.30392e-06	-3.16014	0	0.278	0.0434542	Neutrophils	HLA-DRB1
2.46121e-06	-2.31356	0	0.277	0.0464209	Neutrophils	PLEK
2.56334e-06	-1.82836	0	0.276	0.0483471	Neutrophils	MORF4L1
2.64043e-06	-1.70811	0	0.276	0.0498011	Neutrophils	GSTK1

## Sheet: Sheet2
Supplementary Table 4.cellmarker of GSE167363
p_val	avg_log2FC	pct.1	pct.2	p_val_adj	cluster	gene
0	5.6654	0.782	0.053	0	NK_cell	GNLY
0	3.6734	0.87	0.205	0	NK_cell	NKG7
0	3.55211	0.654	0.015	0	NK_cell	GZMB
0	2.99916	0.635	0.012	0	NK_cell	GZMH
0	2.92456	0.587	0.012	0	NK_cell	FGFBP2
0	2.74305	0.579	0.018	0	NK_cell	GZMA
0	2.56712	0.852	0.139	0	NK_cell	CCL5
0	2.49637	0.43	0.026	0	NK_cell	CCL4
0	2.35594	0.556	0.011	0	NK_cell	KLRD1
0	2.28068	0.536	0.015	0	NK_cell	PRF1
0	2.274	0.744	0.129	0	NK_cell	CTSW
0	2.21918	0.738	0.107	0	NK_cell	CST7
0	2.05014	0.447	0.046	0	NK_cell	CMC1
0	2.01657	0.405	0.039	0	NK_cell	KLRB1
0	1.86595	0.617	0.121	0	NK_cell	GZMM
0	1.84584	0.451	0.036	0	NK_cell	HOPX
0	1.75071	0.627	0.204	0	NK_cell	CD7
0	1.73734	0.512	0.081	0	NK_cell	LYAR
0	1.69789	0.612	0.178	0	NK_cell	CD247
0	1.63505	0.633	0.238	0	NK_cell	RUNX3
0	1.60958	0.542	0.221	0	NK_cell	IL32
0	1.57283	0.266	0.067	0	NK_cell	CCL3
0	1.52927	0.774	0.474	0	NK_cell	PPP2R5C
0	1.44751	0.265	0.01	0	NK_cell	LAIR2
0	1.41915	0.585	0.209	0	NK_cell	SYNE2
0	1.40662	0.67	0.36	0	NK_cell	PIK3R1
0	1.40573	0.478	0.145	0	NK_cell	FKBP11
0	1.3877	0.288	0.018	0	NK_cell	SPON2
0	1.37291	0.43	0.077	0	NK_cell	SYTL3
0	1.33594	0.688	0.387	0	NK_cell	ARPC5L
0	1.31354	0.51	0.161	0	NK_cell	FYN
0	1.30224	0.379	0.062	0	NK_cell	SYNE1
0	1.24224	0.78	0.485	0	NK_cell	HCST
0	1.22799	0.716	0.39	0	NK_cell	ARL4C
0	1.21343	0.482	0.265	0	NK_cell	DUSP2
0	1.1914	0.347	0.028	0	NK_cell	MATK
0	1.17454	0.275	0.007	0	NK_cell	KLRF1
0	1.12187	0.693	0.485	0	NK_cell	HSPA5
0	1.12034	0.466	0.158	0	NK_cell	RORA
0	1.11182	0.531	0.298	0	NK_cell	RNF213
0	1.08545	0.917	0.793	0	NK_cell	UBB
0	1.04112	0.369	0.121	0	NK_cell	PRDM1
0	1.03358	0.519	0.266	0	NK_cell	CD3E
0	1.02323	0.444	0.163	0	NK_cell	RNF125
0	-1.01648	0.523	0.74	0	NK_cell	EMP3
0	-1.03172	0.046	0.32	0	NK_cell	CCR7
0	-1.04194	0.179	0.421	0	NK_cell	TKT
0	-1.04453	0.111	0.321	0	NK_cell	HLA-DMA
0	-1.07036	0.012	0.274	0	NK_cell	PHACTR1
0	-1.0856	0.028	0.255	0	NK_cell	SGK1
0	-1.08936	0.073	0.257	0	NK_cell	CTSB
0	-1.13182	0.775	0.874	0	NK_cell	RPL23
0	-1.13231	0.177	0.451	0	NK_cell	NPC2
0	-1.15441	0.016	0.345	0	NK_cell	IFNGR2
0	-1.15649	0.153	0.375	0	NK_cell	TYMP
0	-1.16509	0.295	0.551	0	NK_cell	BRI3
0	-1.1687	0.484	0.759	0	NK_cell	NAP1L1
0	-1.17214	0.043	0.292	0	NK_cell	SPINT2
0	-1.1978	0.161	0.479	0	NK_cell	LTB
0	-1.21991	0.225	0.43	0	NK_cell	PKM
0	-1.2244	0.008	0.285	0	NK_cell	BASP1
0	-1.24217	0.141	0.345	0	NK_cell	TALDO1
0	-1.26822	0.35	0.592	0	NK_cell	GPX4
0	-1.34816	0.092	0.37	0	NK_cell	CD83
0	-1.35567	0.18	0.455	0	NK_cell	FKBP1A
0	-1.36031	0.021	0.314	0	NK_cell	RAB31
0	-1.36526	0.283	0.451	0	NK_cell	PSAP
0	-1.40586	0.605	0.75	0	NK_cell	VIM
0	-1.44071	0.061	0.321	0	NK_cell	BCL2A1
0	-1.44083	0.106	0.283	0	NK_cell	CTSA
0	-1.50047	0.109	0.349	0	NK_cell	GSTO1
0	-1.52108	0.112	0.359	0	NK_cell	SOD2
0	-1.52283	0.548	0.839	0	NK_cell	LAPTM5
0	-1.54346	0.027	0.301	0	NK_cell	CD68
0	-1.54677	0.547	0.731	0	NK_cell	SAT1
0	-1.58841	0.23	0.46	0	NK_cell	RGS10
0	-1.62557	0.015	0.304	0	NK_cell	SPI1
0	-1.74177	0.279	0.474	0	NK_cell	CTSS
0	-1.74716	0.391	0.683	0	NK_cell	TAGLN2
0	-1.78827	0.277	0.486	0	NK_cell	ARPC1B
0	-1.81279	0.263	0.449	0	NK_cell	HLA-DRB1
0	-1.82536	0.978	0.995	0	NK_cell	FTH1
0	-1.85066	0.013	0.373	0	NK_cell	MARCKS
0	-1.90561	0.982	0.993	0	NK_cell	FTL
0	-1.92216	0.104	0.365	0	NK_cell	HLA-DQB1
0	-1.94472	0.017	0.271	0	NK_cell	CD79A
0	-1.97824	0.013	0.294	0	NK_cell	SERPINA1
0	-1.98359	0.014	0.27	0	NK_cell	MAFB
0	-2.0005	0.12	0.375	0	NK_cell	STXBP2
0	-2.19491	0.591	0.705	0	NK_cell	OAZ1
0	-2.20017	0.167	0.46	0	NK_cell	NAMPT
0	-2.24425	0.215	0.371	0	NK_cell	S100A11
0	-2.25071	0.208	0.404	0	NK_cell	FCER1G
0	-2.27039	0.241	0.614	0	NK_cell	COTL1
0	-2.32467	0.199	0.451	0	NK_cell	TIMP1
0	-2.35083	0.043	0.356	0	NK_cell	LST1
0	-2.38109	0.102	0.364	0	NK_cell	CST3
0	-2.52758	0.021	0.256	0	NK_cell	IGHM
0	-2.76116	0.04	0.376	0	NK_cell	AIF1
0	-3.13392	0.142	0.493	0	NK_cell	HLA-DRA
0	-3.49066	0.039	0.312	0	NK_cell	LYZ
0	-3.74966	0.036	0.278	0	NK_cell	S100A12
0	-5.20594	0.248	0.43	0	NK_cell	S100A9
0	-5.5559	0.193	0.4	0	NK_cell	S100A8
7.0452e-300	-1.29342	0.376	0.521	1.45808e-295	NK_cell	TSPO
5.86058e-279	-1.16714	0.259	0.417	1.21291e-274	NK_cell	PLEK
1.58965e-273	-1.55672	0.202	0.38	3.28995e-269	NK_cell	TPM4
7.82183e-258	-1.03865	0.897	0.951	1.61881e-253	NK_cell	H3F3A
2.29823e-250	-2.10647	0.519	0.593	4.75641e-246	NK_cell	CD74
7.00145e-238	-1.36701	0.207	0.358	1.44902e-233	NK_cell	IFITM3
1.90238e-227	6.97502	0.254	0.141	3.93717e-223	NK_cell	HBB
1.075e-226	-1.05742	0.153	0.309	2.22482e-222	NK_cell	YWHAH
6.33952e-205	-1.48839	0.137	0.281	1.31203e-200	NK_cell	LIMS1
4.47076e-191	-1.54491	0.137	0.272	9.25269e-187	NK_cell	FERMT3
4.83779e-180	-1.31829	0.365	0.446	1.00123e-175	NK_cell	HLA-DPA1
2.58513e-130	-1.40935	0.944	0.957	5.35019e-126	NK_cell	ACTB
6.8948e-129	-1.0996	0.348	0.466	1.42695e-124	NK_cell	CALM3
4.10708e-97	-1.13799	0.403	0.44	8.5e-93	NK_cell	HLA-DPB1
3.26413e-94	-1.03481	0.162	0.253	6.75545e-90	NK_cell	2025-03-02
1.52404e-64	-1.00347	0.321	0.357	3.15416e-60	NK_cell	CTSD
1.20429e-60	-1.16501	0.844	0.83	2.49239e-56	NK_cell	SH3BGRL3
6.51779e-50	-1.04154	0.665	0.753	1.34892e-45	NK_cell	OST4
2.17067e-45	-1.32107	0.191	0.256	4.49241e-41	NK_cell	NCOA4
1.06804e-33	-1.04162	0.871	0.827	2.21041e-29	NK_cell	MYL6
1.47038e-30	-1.42673	0.421	0.399	3.0431e-26	NK_cell	LGALS1
3.95503e-20	-1.5198	0.332	0.381	8.18533e-16	NK_cell	TLN1
1.11529e-16	-1.13693	0.805	0.671	2.30819e-12	NK_cell	S100A6
0	4.81473	0.672	0.088	0	B_cell	IGKC
0	4.13186	0.881	0.033	0	B_cell	IGHM
0	3.86395	0.406	0.033	0	B_cell	IGLC2
0	3.48745	0.933	0.034	0	B_cell	CD79A
0	3.26226	0.996	0.467	0	B_cell	CD74
0	3.13444	0.949	0.146	0	B_cell	HLA-DQB1
0	2.95592	0.298	0.014	0	B_cell	IGLC3
0	2.84052	0.993	0.276	0	B_cell	HLA-DRA
0	2.78364	0.979	0.263	0	B_cell	HLA-DRB1
0	2.76072	0.723	0.017	0	B_cell	IGHD
0	2.32619	0.963	0.291	0	B_cell	HLA-DPB1
0	2.19293	0.822	0.183	0	B_cell	CD83
0	2.17906	0.951	0.427	0	B_cell	EZR
0	2.15156	0.953	0.29	0	B_cell	HLA-DPA1
0	2.00427	0.611	0.018	0	B_cell	MS4A1
0	1.88506	0.969	0.655	0	B_cell	CD37
0	1.87508	0.65	0.042	0	B_cell	TNFRSF13C
0	1.85643	0.704	0.076	0	B_cell	HLA-DQA1
0	1.84181	0.756	0.155	0	B_cell	HLA-DMA
0	1.82576	0.725	0.345	0	B_cell	ISG20
0	1.69551	0.653	0.102	0	B_cell	HLA-DRB5
0	1.66997	0.255	0.012	0	B_cell	JCHAIN
0	1.66051	0.582	0.038	0	B_cell	BANK1
0	1.51419	0.601	0.117	0	B_cell	IRF8
0	1.48681	0.482	0.028	0	B_cell	ADAM28
0	1.46515	0.438	0.019	0	B_cell	LINC00926
0	1.42668	0.563	0.091	0	B_cell	HLA-DQA2
0	1.40988	0.504	0.144	0	B_cell	PARP14
0	1.37346	0.492	0.065	0	B_cell	HLA-DMB
0	1.28541	0.629	0.217	0	B_cell	CHPT1
0	1.27588	0.402	0.01	0	B_cell	COBLL1
0	1.24146	0.998	0.859	0	B_cell	JUND
0	1.2271	0.276	0.041	0	B_cell	STAG3
0	1.22583	0.713	0.449	0	B_cell	IRF1
0	1.22131	0.42	0.042	0	B_cell	BCL11A
0	1.19925	0.979	0.733	0	B_cell	LAPTM5
0	1.18973	0.519	0.112	0	B_cell	PDE4B
0	1.16546	0.543	0.151	0	B_cell	BASP1
0	1.16285	0.951	0.701	0	B_cell	HSP90AB1
0	1.15851	0.391	0.034	0	B_cell	RALGPS2
0	1.14686	0.422	0.057	0	B_cell	NFKBID
0	1.14014	0.616	0.218	0	B_cell	PMAIP1
0	1.13678	0.779	0.44	0	B_cell	CD69
0	1.13652	0.526	0.17	0	B_cell	GRASP
0	1.1327	0.789	0.47	0	B_cell	FOXP1
0	1.12536	0.999	0.882	0	B_cell	RPL18A
0	1.11865	0.794	0.482	0	B_cell	SMAP2
0	1.10771	0.779	0.442	0	B_cell	REL
0	1.10412	0.561	0.203	0	B_cell	RCN2
0	1.10016	0.631	0.276	0	B_cell	PRDM2
0	1.08943	0.83	0.55	0	B_cell	DDX21
0	1.08542	0.994	0.8	0	B_cell	BTG1
0	1.08007	0.467	0.208	0	B_cell	TRIM22
0	1.0683	0.479	0.139	0	B_cell	BCL2
0	1.05738	0.736	0.391	0	B_cell	RBM38
0	1.04693	0.395	0.081	0	B_cell	TLE1
0	1.03337	0.285	0.061	0	B_cell	IFI44L
0	1.01917	0.881	0.542	0	B_cell	CXCR4
0	1.00113	0.386	0.069	0	B_cell	MEF2C
0	-1.00141	0.044	0.269	0	B_cell	CARD19
0	-1.00692	0.424	0.684	0	B_cell	UQCR11
0	-1.02293	0.348	0.595	0	B_cell	PGK1
0	-1.02294	0.269	0.449	0	B_cell	ATP6V0B
0	-1.02638	0.38	0.558	0	B_cell	RAC1
0	-1.02849	0.088	0.343	0	B_cell	CSTB
0	-1.03261	0.268	0.499	0	B_cell	ARL4C
0	-1.04476	0.283	0.54	0	B_cell	CAPZB
0	-1.04989	0.105	0.319	0	B_cell	WDR1
0	-1.05755	0.308	0.607	0	B_cell	LDHA
0	-1.0581	0.198	0.483	0	B_cell	POLR2L
0	-1.06063	0.268	0.503	0	B_cell	SERPINB1
0	-1.06432	0.404	0.558	0	B_cell	CLIC1
0	-1.07025	0.045	0.349	0	B_cell	ARRB2
0	-1.07727	0.025	0.346	0	B_cell	SAMHD1
0	-1.07819	0.086	0.331	0	B_cell	BIN2
0	-1.08306	0.151	0.41	0	B_cell	CCND3
0	-1.10402	0.077	0.458	0	B_cell	MGAT4A
0	-1.11354	0.622	0.793	0	B_cell	TPM3
0	-1.11681	0.032	0.418	0	B_cell	AAK1
0	-1.11725	0.006	0.267	0	B_cell	GZMM
0	-1.11878	0.154	0.479	0	B_cell	ARL6IP5
0	-1.12175	0.109	0.364	0	B_cell	H2AFJ
0	-1.13182	0.144	0.345	0	B_cell	ANXA2
0	-1.14084	0.081	0.325	0	B_cell	ANXA5
0	-1.1414	0.145	0.307	0	B_cell	BCL2A1
0	-1.14493	0.847	0.928	0	B_cell	SERF2
0	-1.1451	0.195	0.488	0	B_cell	TPI1
0	-1.15626	0.099	0.262	0	B_cell	ALOX5AP
0	-1.17676	0.247	0.512	0	B_cell	TNFAIP3
0	-1.1789	0.17	0.432	0	B_cell	TKT
0	-1.18038	0.205	0.478	0	B_cell	TXN
0	-1.18082	0.51	0.755	0	B_cell	ELOB
0	-1.18106	0.157	0.487	0	B_cell	PIK3R1
0	-1.18733	0.041	0.274	0	B_cell	LMNA
0	-1.18878	0.204	0.369	0	B_cell	TYMP
0	-1.20305	0.241	0.436	0	B_cell	ZEB2
0	-1.21979	0.218	0.538	0	B_cell	GNAI2
0	-1.22257	0.242	0.466	0	B_cell	GNG5
0	-1.24053	0.697	0.881	0	B_cell	ITM2B
0	-1.24377	0.005	0.308	0	B_cell	CD3D
0	-1.26653	0.009	0.325	0	B_cell	CD247
0	-1.2687	0.032	0.275	0	B_cell	CTSB
0	-1.28201	0.112	0.402	0	B_cell	AP2S1
0	-1.30941	0.153	0.403	0	B_cell	ARPC5
0	-1.32341	0.158	0.464	0	B_cell	CAP1
0	-1.326	0.759	0.847	0	B_cell	CFL1
0	-1.3362	0.006	0.256	0	B_cell	CLEC7A
0	-1.34445	0.045	0.303	0	B_cell	RGCC
0	-1.34882	0.385	0.561	0	B_cell	TGFB1
0	-1.35184	0.199	0.543	0	B_cell	LEPROTL1
0	-1.36096	0.282	0.547	0	B_cell	GSTP1
0	-1.36517	0.085	0.38	0	B_cell	ITGB1
0	-1.37007	0.036	0.275	0	B_cell	STOM
0	-1.37521	0.014	0.326	0	B_cell	IL7R
0	-1.37765	0.928	0.944	0	B_cell	H3F3A
0	-1.37831	0.322	0.592	0	B_cell	CDKN2D
0	-1.40354	0.328	0.549	0	B_cell	LCP1
0	-1.42203	0.155	0.344	0	B_cell	TUBA4A
0	-1.42253	0.38	0.763	0	B_cell	GMFG
0	-1.42675	0.077	0.279	0	B_cell	2025-03-02
0	-1.43409	0.087	0.294	0	B_cell	SPI1
0	-1.43832	0.194	0.461	0	B_cell	FKBP1A
0	-1.45377	0.006	0.356	0	B_cell	CD7
0	-1.46641	0.048	0.362	0	B_cell	ZYX
0	-1.48613	0.249	0.631	0	B_cell	NDUFS5
0	-1.49283	0.268	0.596	0	B_cell	CD99
0	-1.50394	0.481	0.815	0	B_cell	ARHGDIB
0	-1.51268	0.003	0.251	0	B_cell	RAB32
0	-1.54494	0.592	0.775	0	B_cell	OST4
0	-1.55245	0.123	0.364	0	B_cell	SOD2
0	-1.58659	0.564	0.816	0	B_cell	MYL12A
0	-1.59785	0.064	0.373	0	B_cell	TALDO1
0	-1.59809	0.026	0.311	0	B_cell	CD68
0	-1.6209	0.005	0.395	0	B_cell	CD3E
0	-1.62453	0.089	0.478	0	B_cell	ITGB2
0	-1.63451	0.151	0.493	0	B_cell	EFHD2
0	-1.63846	0.082	0.39	0	B_cell	GLUL
0	-1.65385	0.01	0.472	0	B_cell	FYB1
0	-1.67613	0.639	0.848	0	B_cell	PFN1
0	-1.68882	0.223	0.473	0	B_cell	PSAP
0	-1.72285	0.044	0.489	0	B_cell	UPP1
0	-1.73349	0.201	0.387	0	B_cell	TPM4
0	-1.75109	0.032	0.348	0	B_cell	LGALS3
0	-1.75797	0.145	0.459	0	B_cell	PKM
0	-1.7599	0.027	0.466	0	B_cell	ID2
0	-1.7655	0.052	0.304	0	B_cell	CTSA
0	-1.76904	0.106	0.294	0	B_cell	LIMS1
0	-1.77695	0.059	0.371	0	B_cell	GSTO1
0	-1.77703	0.585	0.761	0	B_cell	VIM
0	-1.7929	0.143	0.478	0	B_cell	FLNA
0	-1.81269	0.193	0.512	0	B_cell	CALM3
0	-1.85418	0.008	0.306	0	B_cell	CTSW
0	-1.87043	0.247	0.561	0	B_cell	TSPO
0	-1.89166	0.304	0.434	0	B_cell	NAMPT
0	-1.89347	0.624	0.756	0	B_cell	NEAT1
0	-1.9211	0.009	0.281	0	B_cell	CST7
0	-1.92367	0.994	0.99	0	B_cell	FTL
0	-1.93949	0.081	0.288	0	B_cell	NCOA4
0	-1.95947	0.756	0.856	0	B_cell	MYL6
0	-1.97372	0.011	0.336	0	B_cell	CEBPD
0	-1.98875	0.008	0.354	0	B_cell	IL32
0	-2.00097	0.413	0.7	0	B_cell	IFITM2
0	-2.04052	0.16	0.522	0	B_cell	CEBPB
0	-2.04421	0.011	0.279	0	B_cell	MAFB
0	-2.05101	0.04	0.303	0	B_cell	FERMT3
0	-2.05337	0.007	0.305	0	B_cell	SERPINA1
0	-2.10232	0.961	0.981	0	B_cell	TMSB4X
0	-2.13187	0.446	0.855	0	B_cell	ACTG1
0	-2.13457	0.329	0.604	0	B_cell	COTL1
0	-2.19873	0.092	0.505	0	B_cell	RGS10
0	-2.21055	0.079	0.663	0	B_cell	HCST
0	-2.21985	0.04	0.434	0	B_cell	CTSD
0	-2.22095	0.235	0.569	0	B_cell	CD63
0	-2.26246	0.073	0.397	0	B_cell	STXBP2
0	-2.26494	0.098	0.393	0	B_cell	IFITM3
0	-2.26753	0.087	0.355	0	B_cell	LST1
0	-2.26775	0.209	0.416	0	B_cell	TLN1
0	-2.38199	0.186	0.518	0	B_cell	ARPC1B
0	-2.42361	0.203	0.63	0	B_cell	S100A10
0	-2.58862	0.017	0.531	0	B_cell	ANXA1
0	-2.58879	0.925	0.963	0	B_cell	ACTB
0	-2.60353	0.577	0.713	0	B_cell	OAZ1
0	-2.64835	0.53	0.897	0	B_cell	GAPDH
0	-2.65132	0.021	0.395	0	B_cell	CST3
0	-2.65274	0.682	0.873	0	B_cell	SH3BGRL3
0	-2.67287	0.086	0.44	0	B_cell	MT2A
0	-2.86846	0.172	0.465	0	B_cell	LGALS1
0	-2.88633	0.023	0.393	0	B_cell	AIF1
0	-2.9213	0.021	0.447	0	B_cell	TYROBP
0	-2.94205	0.265	0.863	0	B_cell	SRGN
0	-2.97272	0.066	0.416	0	B_cell	S100A11
0	-3.06787	0.047	0.501	0	B_cell	TIMP1
0	-3.32077	0.349	0.789	0	B_cell	S100A6
0	-3.33929	0.025	0.336	0	B_cell	CCL5
0	-3.38854	0.036	0.406	0	B_cell	NKG7
0	-3.40917	0.025	0.46	0	B_cell	FCER1G
0	-3.64288	0.02	0.326	0	B_cell	LYZ
0	-3.93935	0.023	0.291	0	B_cell	S100A12
0	-3.97919	0.162	0.728	0	B_cell	S100A4
0	-5.95022	0.139	0.466	0	B_cell	S100A9
0	-6.37966	0.118	0.427	0	B_cell	S100A8
1.68794e-303	-1.00462	0.096	0.252	3.49337e-299	B_cell	SLC25A37
5.28348e-277	-1.08086	0.347	0.498	1.09347e-272	B_cell	TUBA1B
5.21479e-253	-1.12737	0.434	0.577	1.07925e-248	B_cell	GPX4
3.68208e-242	-1.01137	0.348	0.498	7.62043e-238	B_cell	LAMTOR1
1.52284e-228	-1.16293	0.301	0.411	3.15166e-224	B_cell	PLEK
4.79695e-116	-1.49287	0.418	0.443	9.92776e-112	B_cell	CTSS
3.56692e-115	-1.25561	0.998	0.99	7.3821e-111	B_cell	FTH1
2.81146e-99	-1.09919	0.714	0.692	5.8186e-95	B_cell	SAT1
0	1.93788	0.794	0.073	0	T_cells	IL7R
0	1.71661	0.911	0.315	0	T_cells	LEPROTL1
0	1.53513	0.889	0.334	0	T_cells	LDHB
0	1.53046	0.818	0.281	0	T_cells	LTB
0	1.41877	0.952	0.542	0	T_cells	ZFP36L2
0	1.3448	0.809	0.275	0	T_cells	PIK3IP1
0	1.32286	0.684	0.09	0	T_cells	CD3D
0	1.30399	0.797	0.143	0	T_cells	CD3E
0	1.27511	0.997	0.938	0	T_cells	RPS12
0	1.26463	0.498	0.013	0	T_cells	MAL
0	1.25288	0.994	0.814	0	T_cells	EEF1B2
0	1.22404	0.984	0.723	0	T_cells	SARAF
0	1.22119	0.996	0.859	0	T_cells	RPL5
0	1.21424	0.997	0.907	0	T_cells	RPS3A
0	1.20671	0.997	0.875	0	T_cells	RPS6
0	1.20521	0.582	0.182	0	T_cells	TRBC2
0	1.20488	0.557	0.089	0	T_cells	TCF7
0	1.19485	0.997	0.916	0	T_cells	RPS14
0	1.17192	0.513	0.102	0	T_cells	NOSIP
0	1.16331	0.997	0.9	0	T_cells	RPS3
0	1.14816	0.996	0.883	0	T_cells	RPS25
0	1.14277	0.98	0.687	0	T_cells	NPM1
0	1.13538	0.997	0.879	0	T_cells	RPS18
0	1.12826	0.998	0.923	0	T_cells	RPL13
0	1.12524	0.996	0.831	0	T_cells	RPSA
0	1.11587	0.929	0.551	0	T_cells	EIF3E
0	1.11426	0.997	0.896	0	T_cells	RPL34
0	1.10393	0.996	0.884	0	T_cells	RPS8
0	1.10263	0.966	0.835	0	T_cells	RPS26
0	1.10164	0.996	0.87	0	T_cells	RPL14
0	1.10116	0.998	0.93	0	T_cells	EEF1A1
0	1.10006	0.996	0.907	0	T_cells	RPL32
0	1.09899	0.433	0.048	0	T_cells	TRAC
0	1.09779	0.514	0.075	0	T_cells	RCAN3
0	1.09534	0.996	0.868	0	T_cells	RPL3
0	1.0941	0.611	0.375	0	T_cells	RPS4Y1
0	1.09302	0.997	0.926	0	T_cells	RPS15A
0	1.07864	0.996	0.897	0	T_cells	RPS4X
0	1.06323	0.396	0.096	0	T_cells	TRBC1
0	1.05734	0.997	0.919	0	T_cells	RPL30
0	1.05571	0.989	0.809	0	T_cells	RPL23
0	1.05215	0.995	0.83	0	T_cells	RPL10A
0	1.04721	0.403	0.015	0	T_cells	LEF1
0	1.04253	0.996	0.879	0	T_cells	RPS13
0	1.0396	0.996	0.863	0	T_cells	RPS16
0	1.02978	0.996	0.847	0	T_cells	RPS21
0	1.0235	0.868	0.461	0	T_cells	C12orf57
0	1.01532	0.997	0.935	0	T_cells	RPS27A
0	1.01123	0.995	0.855	0	T_cells	RPL22
0	1.01009	0.995	0.837	0	T_cells	RPS5
0	1.00345	0.998	0.943	0	T_cells	RPL10
0	-1.01247	0.322	0.455	0	T_cells	TXN
0	-1.02042	0.178	0.406	0	T_cells	CAPNS1
0	-1.02065	0.235	0.444	0	T_cells	BRK1
0	-1.02248	0.15	0.401	0	T_cells	MIDN
0	-1.02366	0.26	0.491	0	T_cells	ATP6V1F
0	-1.02626	0.235	0.42	0	T_cells	TRAPPC1
0	-1.03561	0.043	0.289	0	T_cells	GRINA
0	-1.04281	0.292	0.472	0	T_cells	TPI1
0	-1.05106	0.395	0.596	0	T_cells	MAP1LC3B
0	-1.05255	0.191	0.404	0	T_cells	ARPC4
0	-1.05622	0.037	0.282	0	T_cells	HLA-DRB5
0	-1.06704	0.309	0.52	0	T_cells	MSN
0	-1.06872	0.327	0.558	0	T_cells	IQGAP1
0	-1.06999	0.406	0.589	0	T_cells	MTPN
0	-1.09729	0.06	0.328	0	T_cells	VASP
0	-1.09919	0.201	0.439	0	T_cells	YBX3
0	-1.10988	0.036	0.27	0	T_cells	HLA-DQA1
0	-1.1108	0.113	0.329	0	T_cells	WDR1
0	-1.11086	0.023	0.296	0	T_cells	PHACTR1
0	-1.12106	0.205	0.453	0	T_cells	UBE2J1
0	-1.12992	0.258	0.472	0	T_cells	PRELID1
0	-1.13609	0.439	0.526	0	T_cells	BRI3
0	-1.13741	0.462	0.56	0	T_cells	CDKN2D
0	-1.15016	0.116	0.358	0	T_cells	RGS2
0	-1.15487	0.097	0.334	0	T_cells	ANXA5
0	-1.15611	0.395	0.496	0	T_cells	ZFP36L1
0	-1.16338	0.025	0.296	0	T_cells	GRN
0	-1.18117	0.287	0.507	0	T_cells	SH3BGRL
0	-1.19022	0.568	0.736	0	T_cells	RHOA
0	-1.19325	0.214	0.468	0	T_cells	BLOC1S1
0	-1.19725	0.765	0.762	0	T_cells	MYL12A
0	-1.20801	0.242	0.455	0	T_cells	CAP1
0	-1.21496	0.002	0.251	0	T_cells	CSTA
0	-1.21826	0.251	0.446	0	T_cells	ITGB2
0	-1.2302	0.382	0.569	0	T_cells	RAC1
0	-1.23314	0.715	0.815	0	T_cells	ARPC2
0	-1.23414	0.026	0.307	0	T_cells	BASP1
0	-1.25091	0.616	0.729	0	T_cells	EMP3
0	-1.25443	0.092	0.27	0	T_cells	STOM
0	-1.26155	0.228	0.461	0	T_cells	NPC2
0	-1.27375	0.648	0.776	0	T_cells	ARPC3
0	-1.2738	0.055	0.282	0	T_cells	CTSB
0	-1.28119	0.157	0.324	0	T_cells	YWHAH
0	-1.28479	0.784	0.719	0	T_cells	SRGN
0	-1.29019	0.114	0.368	0	T_cells	ANXA2
0	-1.29197	0.146	0.408	0	T_cells	AP2S1
0	-1.2929	0.33	0.514	0	T_cells	LAMTOR1
0	-1.30009	0.127	0.414	0	T_cells	ASAH1
0	-1.30765	0.687	0.781	0	T_cells	TPM3
0	-1.30796	0.351	0.506	0	T_cells	TUBA1B
0	-1.3245	0.006	0.27	0	T_cells	CYBB
0	-1.32504	0.068	0.358	0	T_cells	HLA-DMA
0	-1.34477	0.299	0.579	0	T_cells	SNX3
0	-1.34648	0.751	0.798	0	T_cells	LAPTM5
0	-1.35206	0.112	0.36	0	T_cells	ZYX
0	-1.36096	0.132	0.384	0	T_cells	CD83
0	-1.37244	0.749	0.823	0	T_cells	PFN1
0	-1.39622	0.005	0.272	0	T_cells	CLEC7A
0	-1.40137	0.362	0.536	0	T_cells	GSTP1
0	-1.40188	0.16	0.416	0	T_cells	ARPC5
0	-1.4257	0.876	0.923	0	T_cells	SERF2
0	-1.44502	0.085	0.401	0	T_cells	APLP2
0	-1.45112	0.191	0.487	0	T_cells	ATP6V0B
0	-1.46234	0.099	0.284	0	T_cells	2025-03-02
0	-1.49577	0.21	0.492	0	T_cells	GNG5
0	-1.50965	0.012	0.346	0	T_cells	RAB31
0	-1.51208	0.183	0.359	0	T_cells	SOD2
0	-1.51231	0.09	0.337	0	T_cells	BCL2A1
0	-1.54911	0.209	0.473	0	T_cells	FKBP1A
0	-1.56544	0.422	0.519	0	T_cells	TSPO
0	-1.57068	0.003	0.267	0	T_cells	RAB32
0	-1.5736	0.066	0.357	0	T_cells	LGALS3
0	-1.58294	0.357	0.582	0	T_cells	TGFB1
0	-1.59244	0.321	0.487	0	T_cells	CALM3
0	-1.59612	0.091	0.383	0	T_cells	TALDO1
0	-1.59646	0.294	0.606	0	T_cells	CLIC1
0	-1.61878	0.733	0.861	0	T_cells	CFL1
0	-1.62406	0.329	0.563	0	T_cells	LCP1
0	-1.64333	0.214	0.455	0	T_cells	PKM
0	-1.66062	0.109	0.4	0	T_cells	GLUL
0	-1.66518	0.03	0.5	0	T_cells	LYN
0	-1.66678	0.103	0.415	0	T_cells	TYMP
0	-1.67874	0.006	0.262	0	T_cells	FCN1
0	-1.70737	0.098	0.304	0	T_cells	CTSA
0	-1.72718	0.105	0.375	0	T_cells	GSTO1
0	-1.72823	0.007	0.336	0	T_cells	CD68
0	-1.73263	0.152	0.514	0	T_cells	EFHD2
0	-1.7369	0.06	0.281	0	T_cells	CST7
0	-1.74682	0.178	0.487	0	T_cells	FLNA
0	-1.75508	0.012	0.334	0	T_cells	SPI1
0	-1.76294	0.326	0.486	0	T_cells	CEBPB
0	-1.778	0.614	0.816	0	T_cells	CYBA
0	-1.78527	0.562	0.666	0	T_cells	IFITM2
0	-1.82338	0.056	0.283	0	T_cells	CD79A
0	-1.83712	0.913	0.95	0	T_cells	H3F3A
0	-1.8525	0.985	0.974	0	T_cells	TMSB4X
0	-1.85703	0.11	0.305	0	T_cells	LIMS1
0	-1.85748	0.834	0.814	0	T_cells	GAPDH
0	-1.89593	0.08	0.518	0	T_cells	MAP3K8
0	-1.8995	0.734	0.726	0	T_cells	NEAT1
0	-1.93394	0.209	0.494	0	T_cells	PSAP
0	-1.942	0.022	0.406	0	T_cells	MARCKS
0	-1.96914	0.484	0.68	0	T_cells	TAGLN2
0	-1.97812	0.59	0.615	0	T_cells	S100A4
0	-2.00107	0.034	0.521	0	T_cells	ZEB2
0	-2.00309	0.098	0.295	0	T_cells	NCOA4
0	-2.03568	0.014	0.355	0	T_cells	CEBPD
0	-2.0454	0.16	0.412	0	T_cells	TPM4
0	-2.07886	0.059	0.313	0	T_cells	FERMT3
0	-2.09922	0.988	0.993	0	T_cells	FTH1
0	-2.12154	0.008	0.323	0	T_cells	SERPINA1
0	-2.12262	0.105	0.436	0	T_cells	CTSD
0	-2.12435	0.065	0.405	0	T_cells	HLA-DQB1
0	-2.12644	0.009	0.297	0	T_cells	MAFB
0	-2.12898	0.446	0.58	0	T_cells	COTL1
0	-2.18482	0.141	0.536	0	T_cells	HLA-DPB1
0	-2.21635	0.506	0.763	0	T_cells	SAT1
0	-2.25947	0.231	0.51	0	T_cells	CTSS
0	-2.27314	0.99	0.991	0	T_cells	FTL
0	-2.29208	0.227	0.345	0	T_cells	AIF1
0	-2.29405	0.049	0.27	0	T_cells	IGHM
0	-2.30174	0.024	0.515	0	T_cells	PLEK
0	-2.30748	0.104	0.545	0	T_cells	HLA-DPA1
0	-2.33068	0.228	0.468	0	T_cells	NAMPT
0	-2.33161	0.242	0.519	0	T_cells	ARPC1B
0	-2.35465	0.749	0.678	0	T_cells	S100A6
0	-2.36184	0.082	0.414	0	T_cells	STXBP2
0	-2.37263	0.687	0.887	0	T_cells	MYL6
0	-2.39526	0.135	0.399	0	T_cells	IFITM3
0	-2.43413	0.077	0.375	0	T_cells	LST1
0	-2.49069	0.077	0.532	0	T_cells	HLA-DRB1
0	-2.52067	0.74	0.865	0	T_cells	SH3BGRL3
0	-2.52175	0.195	0.605	0	T_cells	CD63
0	-2.56679	0.157	0.447	0	T_cells	TLN1
0	-2.63598	0.932	0.963	0	T_cells	ACTB
0	-2.64761	0.217	0.471	0	T_cells	TIMP1
0	-2.64869	0.356	0.658	0	T_cells	CD74
0	-2.68694	0.021	0.252	0	T_cells	CXCL8
0	-2.80656	0.014	0.256	0	T_cells	RETN
0	-2.83766	0.063	0.343	0	T_cells	CCL5
0	-2.84694	0.131	0.416	0	T_cells	S100A11
0	-2.93538	0.017	0.42	0	T_cells	CST3
0	-2.98089	0.092	0.253	0	T_cells	IGKC
0	-3.04587	0.022	0.474	0	T_cells	TYROBP
0	-3.06651	0.132	0.498	0	T_cells	LGALS1
0	-3.07551	0.063	0.42	0	T_cells	NKG7
0	-3.15211	0.085	0.548	0	T_cells	HLA-DRA
0	-3.30779	0.449	0.767	0	T_cells	OAZ1
0	-3.51655	0.032	0.485	0	T_cells	FCER1G
0	-3.73393	0.024	0.344	0	T_cells	LYZ
0	-4.06165	0.026	0.307	0	T_cells	S100A12
0	-6.17627	0.164	0.478	0	T_cells	S100A9
0	-6.59967	0.137	0.44	0	T_cells	S100A8
2.92207e-283	-1.04016	0.121	0.253	6.04753e-279	T_cells	SLC25A37
3.20793e-246	-1.13088	0.14	0.258	6.63912e-242	T_cells	ALOX5AP
1.52116e-228	-1.19875	0.512	0.559	3.14819e-224	T_cells	GPX4
1.05634e-197	-1.14484	0.31	0.423	2.18621e-193	T_cells	MTRNR2L8
7.90003e-126	-1.27251	0.247	0.324	1.63499e-121	T_cells	TUBA4A
7.24163e-105	-1.28137	0.591	0.521	1.49873e-100	T_cells	S100A10
4.89449e-102	-1.1816	0.204	0.256	1.01296e-97	T_cells	CTSW
1.20733e-26	-1.87044	0.373	0.362	2.49868e-22	T_cells	MT2A
2.15008e-11	-1.16361	0.799	0.715	4.44981e-07	T_cells	OST4
0	4.47499	0.947	0.073	0	Monocyte	LYZ
0	3.76148	0.981	0.131	0	Monocyte	AIF1
0	3.55993	0.991	0.242	0	Monocyte	LGALS1
0	3.30182	0.928	0.029	0	Monocyte	MAFB
0	3.27973	0.967	0.115	0	Monocyte	LST1
0	3.18175	0.984	0.288	0	Monocyte	CTSS
0	3.05491	0.999	0.613	0	Monocyte	S100A6
0	3.00364	0.995	0.502	0	Monocyte	S100A4
0	2.93075	1	0.988	0	Monocyte	FTL
0	2.86768	0.822	0.024	0	Monocyte	FCN1
0	2.85759	0.767	0.014	0	Monocyte	VCAN
0	2.85153	0.712	0.051	0	Monocyte	RETN
0	2.81967	0.986	0.417	0	Monocyte	S100A10
0	2.76696	0.92	0.088	0	Monocyte	CEBPD
0	2.72379	0.982	0.166	0	Monocyte	S100A11
0	2.67232	0.991	0.183	0	Monocyte	TYROBP
0	2.581	0.979	0.134	0	Monocyte	CST3
0	2.53945	0.896	0.113	0	Monocyte	LGALS3
0	2.53368	0.934	0.052	0	Monocyte	SERPINA1
0	2.51667	0.964	0.271	0	Monocyte	PSAP
0	2.41771	0.982	0.236	0	Monocyte	S100A9
0	2.39534	0.82	0.06	0	Monocyte	CTSB
0	2.36203	0.629	0.293	0	Monocyte	MT2A
0	2.36031	0.664	0.017	0	Monocyte	HMOX1
0	2.32696	0.901	0.072	0	Monocyte	SPI1
0	2.29158	0.832	0.03	0	Monocyte	CLEC7A
0	2.28857	0.906	0.198	0	Monocyte	CTSD
0	2.27642	0.878	0.144	0	Monocyte	ANXA2
0	2.27084	0.992	0.423	0	Monocyte	COTL1
0	2.24469	0.997	0.649	0	Monocyte	VIM
0	2.23939	0.491	0.06	0	Monocyte	THBS1
0	2.22973	0.534	0.015	0	Monocyte	CD163
0	2.22761	0.978	0.659	0	Monocyte	NEAT1
0	2.21511	0.521	0.014	0	Monocyte	CTSL
0	2.20758	0.792	0.02	0	Monocyte	CSTA
0	2.20338	0.701	0.017	0	Monocyte	CD14
0	2.19819	0.757	0.049	0	Monocyte	CYBB
0	2.18361	0.889	0.182	0	Monocyte	TYMP
0	2.16846	0.595	0.02	0	Monocyte	AC020656.1
0	2.16302	0.554	0.04	0	Monocyte	G0S2
0	2.16176	0.961	0.303	0	Monocyte	CEBPB
0	2.08768	0.884	0.164	0	Monocyte	APLP2
0	2.06388	0.951	0.2	0	Monocyte	S100A8
0	2.06198	0.973	0.202	0	Monocyte	FCER1G
0	2.04189	0.961	0.254	0	Monocyte	NAMPT
0	2.02213	0.938	0.368	0	Monocyte	GSTP1
0	1.97437	0.839	0.118	0	Monocyte	ANXA5
0	1.96702	1	0.989	0	Monocyte	FTH1
0	1.96023	0.691	0.027	0	Monocyte	C5AR1
0	1.95536	0.758	0.213	0	Monocyte	IFITM3
0	1.93296	0.667	0.062	0	Monocyte	CXCL8
0	1.92798	0.849	0.181	0	Monocyte	GLUL
0	1.92735	0.907	0.262	0	Monocyte	NPC2
0	1.91097	0.671	0.043	0	Monocyte	DUSP6
0	1.89643	0.961	0.366	0	Monocyte	TSPO
0	1.89234	0.929	0.279	0	Monocyte	GNG5
0	1.86283	0.643	0.095	0	Monocyte	SGK1
0	1.84403	0.855	0.245	0	Monocyte	TKT
0	1.84074	0.944	0.383	0	Monocyte	BRI3
0	1.84061	0.797	0.07	0	Monocyte	GRN
0	1.84046	0.956	0.378	0	Monocyte	LCP1
0	1.79194	0.922	0.271	0	Monocyte	ATP6V0B
0	1.79191	0.678	0.023	0	Monocyte	LRRC25
0	1.7728	0.641	0.027	0	Monocyte	LILRA5
0	1.76844	0.74	0.046	0	Monocyte	KLF4
0	1.76195	0.61	0.052	0	Monocyte	ETS2
0	1.76144	0.589	0.013	0	Monocyte	LILRB2
0	1.76036	0.872	0.276	0	Monocyte	MAP3K8
0	1.71586	0.903	0.171	0	Monocyte	STXBP2
0	1.70376	0.942	0.405	0	Monocyte	RAC1
0	1.68766	0.765	0.159	0	Monocyte	CSTB
0	1.68322	0.582	0.011	0	Monocyte	CFD
0	1.67011	0.833	0.37	0	Monocyte	ZFP36L1
0	1.63853	0.597	0.015	0	Monocyte	MS4A6A
0	1.63528	0.698	0.07	0	Monocyte	FCGRT
0	1.63298	0.793	0.158	0	Monocyte	C4orf48
0	1.62088	0.855	0.297	0	Monocyte	PRELID1
0	1.5912	0.745	0.083	0	Monocyte	GRINA
0	1.59063	0.77	0.179	0	Monocyte	MARCKS
0	1.58494	0.867	0.266	0	Monocyte	ITGB2
0	1.57487	0.915	0.265	0	Monocyte	TIMP1
0	1.56852	0.502	0.019	0	Monocyte	LILRB1
0	1.56499	0.814	0.107	0	Monocyte	RAB31
0	1.53222	0.842	0.202	0	Monocyte	ASAH1
0	1.52843	0.412	0.004	0	Monocyte	MARCO
0	1.52094	0.995	0.665	0	Monocyte	SRGN
0	1.51647	0.876	0.263	0	Monocyte	ZEB2
0	1.51592	0.644	0.058	0	Monocyte	PYCARD
0	1.50914	0.827	0.218	0	Monocyte	H2AFY
0	1.50477	0.724	0.106	0	Monocyte	CTSZ
0	1.50366	0.621	0.033	0	Monocyte	PLAUR
0	1.49022	0.675	0.093	0	Monocyte	C1orf162
0	1.48501	0.981	0.619	0	Monocyte	SAT1
0	1.4825	0.894	0.292	0	Monocyte	ANXA1
0	1.48202	0.525	0.017	0	Monocyte	FBP1
0	1.48058	0.798	0.129	0	Monocyte	BCL2A1
0	1.47904	0.51	0.043	0	Monocyte	RNF144B
0	1.47798	0.632	0.024	0	Monocyte	CFP
0	1.47791	0.983	0.703	0	Monocyte	CYBA
0	1.46585	0.737	0.256	0	Monocyte	ATP2B1-AS1
0	1.4634	0.678	0.04	0	Monocyte	TIMP2
0	1.46052	0.977	0.678	0	Monocyte	ARPC3
0	1.45705	0.913	0.285	0	Monocyte	EFHD2
0	1.44909	0.508	0.004	0	Monocyte	CPVL
0	1.43872	0.567	0.022	0	Monocyte	PLBD1
0	1.43752	0.816	0.312	0	Monocyte	TXN
0	1.42799	0.657	0.072	0	Monocyte	CTSH
0	1.4237	0.73	0.131	0	Monocyte	TLE3
0	1.42326	0.696	0.085	0	Monocyte	RNF130
0	1.4177	0.448	0.006	0	Monocyte	LILRA1
0	1.40608	0.735	0.176	0	Monocyte	VSIR
0	1.40049	0.825	0.286	0	Monocyte	BLOC1S1
0	1.39947	0.483	0.022	0	Monocyte	ADM
0	1.39588	0.832	0.205	0	Monocyte	AP2S1
0	1.37246	0.97	0.604	0	Monocyte	DUSP1
0	1.37001	0.801	0.078	0	Monocyte	S100A12
0	1.3667	0.389	0.004	0	Monocyte	CYP1B1
0	1.36667	0.836	0.274	0	Monocyte	UPP1
0	1.35275	0.514	0.016	0	Monocyte	MPEG1
0	1.35242	0.781	0.229	0	Monocyte	PGAM1
0	1.34604	1	0.912	0	Monocyte	TMSB10
0	1.3392	0.816	0.278	0	Monocyte	PSMB3
0	1.32843	0.832	0.254	0	Monocyte	LYN
0	1.32023	0.682	0.21	0	Monocyte	PLIN2
0	1.31537	0.769	0.152	0	Monocyte	ARRB2
0	1.31255	0.726	0.163	0	Monocyte	IFNGR2
0	1.31181	0.762	0.159	0	Monocyte	GNB2
0	1.31116	0.645	0.08	0	Monocyte	HOTAIRM1
0	1.3072	0.606	0.218	0	Monocyte	VAMP5
0	1.30392	0.476	0.017	0	Monocyte	HBEGF
0	1.30365	0.78	0.215	0	Monocyte	MIDN
0	1.29721	0.534	0.027	0	Monocyte	IFI30
0	1.29692	0.758	0.267	0	Monocyte	ID2
0	1.29222	0.841	0.411	0	Monocyte	IRF2BP2
0	1.29006	0.344	0.012	0	Monocyte	THBD
0	1.2896	0.803	0.099	0	Monocyte	CD68
0	1.27754	0.53	0.009	0	Monocyte	SLC7A7
0	1.27656	0.96	0.632	0	Monocyte	ELOB
0	1.27648	0.997	0.905	0	Monocyte	ATP5F1E
0	1.27547	0.987	0.682	0	Monocyte	FOS
0	1.26347	0.552	0.034	0	Monocyte	CCDC88A
0	1.25133	0.552	0.028	0	Monocyte	FPR1
0	1.25117	0.788	0.279	0	Monocyte	UBE2J1
0	1.24687	0.663	0.164	0	Monocyte	NRIP1
0	1.2466	0.569	0.029	0	Monocyte	LMO2
0	1.23643	0.523	0.042	0	Monocyte	MNDA
0	1.23445	0.639	0.112	0	Monocyte	HSBP1
0	1.23127	0.532	0.031	0	Monocyte	SLC11A1
0	1.2305	0.622	0.137	0	Monocyte	RAP2B
0	1.2278	0.818	0.326	0	Monocyte	DBI
0	1.22561	0.727	0.238	0	Monocyte	ZFAND5
0	1.22435	0.994	0.772	0	Monocyte	GAPDH
0	1.22185	0.564	0.05	0	Monocyte	SNX18
0	1.21939	0.623	0.089	0	Monocyte	PPT1
0	1.21861	0.509	0.026	0	Monocyte	SMIM25
0	1.21802	0.913	0.385	0	Monocyte	CD63
0	1.20765	0.382	0.107	0	Monocyte	MT1X
0	1.20477	0.906	0.484	0	Monocyte	COX8A
0	1.18659	0.612	0.095	0	Monocyte	TNFRSF1B
0	1.18558	0.574	0.046	0	Monocyte	FGR
0	1.18113	0.765	0.296	0	Monocyte	EVI2B
0	1.17793	0.544	0.055	0	Monocyte	BLVRB
0	1.17384	0.536	0.052	0	Monocyte	CAPG
0	1.17228	0.561	0.07	0	Monocyte	PTGER2
0	1.17187	0.478	0.106	0	Monocyte	WARS
0	1.16305	0.411	0.006	0	Monocyte	CD300E
0	1.1493	0.856	0.43	0	Monocyte	HIF1A
0	1.14618	0.661	0.139	0	Monocyte	BID
0	1.14607	0.461	0.013	0	Monocyte	ALDH2
0	1.14514	0.368	0.003	0	Monocyte	TMEM176B
0	1.1424	0.844	0.311	0	Monocyte	TPI1
0	1.14101	0.805	0.318	0	Monocyte	POLR2L
0	1.1397	0.503	0.058	0	Monocyte	AHR
0	1.13636	0.42	0.008	0	Monocyte	CCR1
0	1.13295	0.813	0.387	0	Monocyte	ACTR2
0	1.13038	0.602	0.09	0	Monocyte	MGAT1
0	1.12265	0.607	0.132	0	Monocyte	AGFG1
0	1.11935	0.636	0.202	0	Monocyte	RGS2
0	1.11688	0.587	0.087	0	Monocyte	SCPEP1
0	1.11508	0.861	0.409	0	Monocyte	ENO1
0	1.10468	0.477	0.013	0	Monocyte	JDP2
0	1.10239	0.868	0.362	0	Monocyte	GNAI2
0	1.10064	0.544	0.052	0	Monocyte	SH3BP2
0	1.09747	0.661	0.146	0	Monocyte	ATOX1
0	1.09246	0.973	0.738	0	Monocyte	ARPC2
0	1.0904	0.81	0.287	0	Monocyte	RHOG
0	1.08732	0.784	0.231	0	Monocyte	ARPC5
0	1.08195	0.607	0.124	0	Monocyte	ZNF106
0	1.08105	0.538	0.1	0	Monocyte	LTA4H
0	1.0803	0.431	0.01	0	Monocyte	KCTD12
0	1.07953	0.601	0.176	0	Monocyte	PRDX1
0	1.07717	0.812	0.327	0	Monocyte	ATP6V1F
0	1.07669	0.336	0.006	0	Monocyte	RNASE2
0	1.07353	0.603	0.082	0	Monocyte	TPP1
0	1.07313	0.481	0.025	0	Monocyte	GNS
0	1.07228	0.727	0.25	0	Monocyte	VAMP8
0	1.07194	0.684	0.201	0	Monocyte	AHNAK
0	1.06555	0.482	0.026	0	Monocyte	NCF2
0	1.06118	1	0.942	0	Monocyte	ACTB
0	1.05834	0.562	0.082	0	Monocyte	UBE2D1
0	1.05684	0.513	0.05	0	Monocyte	ACSL1
0	1.05212	0.706	0.223	0	Monocyte	PGLS
0	1.05049	0.736	0.254	0	Monocyte	NOP10
0	1.04979	0.695	0.203	0	Monocyte	CTNNB1
0	1.04689	0.375	0.14	0	Monocyte	FABP5
0	1.04412	0.45	0.013	0	Monocyte	CD302
0	1.04033	0.876	0.451	0	Monocyte	PGK1
0	1.03924	0.901	0.536	0	Monocyte	ATP5MPL
0	1.03824	0.81	0.326	0	Monocyte	GRB2
0	1.03515	0.621	0.132	0	Monocyte	MYO1G
0	1.03186	0.565	0.063	0	Monocyte	PGD
0	1.03088	0.583	0.148	0	Monocyte	JARID2
0	1.03022	0.967	0.627	0	Monocyte	EMP3
0	1.02933	0.831	0.398	0	Monocyte	PCBP1
0	1.02415	0.863	0.399	0	Monocyte	IQGAP1
0	1.02232	0.312	0.034	0	Monocyte	IL1R2
0	1.02073	0.55	0.103	0	Monocyte	KLF10
0	1.02049	0.387	0.012	0	Monocyte	SIGLEC10
0	1.01975	0.531	0.065	0	Monocyte	MIR22HG
0	1.0178	0.473	0.043	0	Monocyte	CD36
0	1.01665	0.625	0.147	0	Monocyte	RBPJ
0	1.01662	0.587	0.193	0	Monocyte	SAMHD1
0	1.00935	0.386	0.007	0	Monocyte	MS4A7
0	1.00773	0.276	0.009	0	Monocyte	CXCL2
0	1.00268	0.999	0.787	0	Monocyte	SH3BGRL3
0	-1.02397	0.998	0.927	0	Monocyte	RPL13
0	-1.02724	0.447	0.615	0	Monocyte	ANKRD12
0	-1.0306	0.981	0.882	0	Monocyte	RPL14
0	-1.0344	0.981	0.907	0	Monocyte	RPS4X
0	-1.03886	0.074	0.392	0	Monocyte	RHOH
0	-1.0411	0.999	0.941	0	Monocyte	RPS12
0	-1.0465	0.955	0.851	0	Monocyte	RPL10A
0	-1.04847	0.027	0.263	0	Monocyte	GZMM
0	-1.05804	0.984	0.886	0	Monocyte	RPS6
0	-1.06537	0.691	0.735	0	Monocyte	KLF2
0	-1.06877	0.119	0.275	0	Monocyte	KIF2A
0	-1.07833	0.97	0.874	0	Monocyte	RPL5
0	-1.08618	0.319	0.468	0	Monocyte	RPS4Y1
0	-1.11331	0.977	0.874	0	Monocyte	RPL23A
0	-1.12792	0.099	0.389	0	Monocyte	SVIP
0	-1.13442	0.988	0.91	0	Monocyte	RPS29
0	-1.14024	0.989	0.888	0	Monocyte	RPS18
0	-1.15242	0.03	0.335	0	Monocyte	CCR7
0	-1.1565	0.482	0.554	0	Monocyte	EZR
0	-1.15716	0.026	0.304	0	Monocyte	CD3D
0	-1.1719	0.344	0.504	0	Monocyte	LEPROTL1
0	-1.19481	0.998	0.938	0	Monocyte	RPS27A
0	-1.19519	0.03	0.32	0	Monocyte	CD247
0	-1.20701	0.724	0.762	0	Monocyte	HSP90AB1
0	-1.23487	0.718	0.811	0	Monocyte	SARAF
0	-1.23518	0.403	0.666	0	Monocyte	DDX24
0	-1.24219	0.297	0.522	0	Monocyte	ODC1
0	-1.26182	0.917	0.846	0	Monocyte	EEF1B2
0	-1.26572	0.035	0.346	0	Monocyte	SYNE2
0	-1.28847	0.061	0.342	0	Monocyte	CD7
0	-1.29152	0.984	0.909	0	Monocyte	RPS3
0	-1.2921	0.603	0.309	0	Monocyte	TLN1
0	-1.29682	0.04	0.32	0	Monocyte	IL7R
0	-1.32469	0.944	0.86	0	Monocyte	RPS5
0	-1.33365	0.928	0.859	0	Monocyte	RPSA
0	-1.33574	0.676	0.786	0	Monocyte	NPM1
0	-1.33686	0.535	0.737	0	Monocyte	NOP53
0	-1.34013	0.198	0.537	0	Monocyte	RBM38
0	-1.34059	0.26	0.605	0	Monocyte	STK17A
0	-1.36864	0.96	0.885	0	Monocyte	RPL3
0	-1.37582	0.064	0.459	0	Monocyte	ETS1
0	-1.39299	0.032	0.355	0	Monocyte	TRBC2
0	-1.39792	0.835	0.843	0	Monocyte	BTG1
0	-1.46243	0.112	0.496	0	Monocyte	PIK3IP1
0	-1.47545	0.996	0.958	0	Monocyte	RPS27
0	-1.50124	0.983	0.917	0	Monocyte	MALAT1
0	-1.5046	0.111	0.254	0	Monocyte	CST7
0	-1.50968	0.032	0.389	0	Monocyte	CD3E
0	-1.59027	0.165	0.497	0	Monocyte	ISG20
0	-1.72318	0.038	0.299	0	Monocyte	CTSW
0	-1.72815	0.462	0.699	0	Monocyte	ZFP36L2
0	-1.74983	0.044	0.345	0	Monocyte	IL32
0	-1.81108	0.124	0.501	0	Monocyte	LTB
0	-1.95925	0.035	0.276	0	Monocyte	CD79A
0	-2.06354	0.102	0.624	0	Monocyte	CD69
0	-2.54037	0.034	0.261	0	Monocyte	IGHM
0	-2.95966	0.075	0.324	0	Monocyte	CCL5
0	-3.2502	0.352	0.144	0	Monocyte	NRGN
1.00679e-305	-1.47521	0.311	0.134	2.08366e-301	Monocyte	CLU
2.48237e-296	-1.19185	0.409	0.199	5.13752e-292	Monocyte	NCOA4
6.4888e-148	-1.47113	0.358	0.404	1.34292e-143	Monocyte	MTRNR2L8
2.53588e-86	-1.28569	0.268	0.314	5.24825e-82	Monocyte	TUBA4A
0	8.12949	0.99	0.067	0	Platelets	PPBP
0	7.88315	0.992	0.042	0	Platelets	PF4
0	6.7578	0.992	0.112	0	Platelets	NRGN
0	5.8079	0.97	0.028	0	Platelets	GNG11
0	5.58232	0.909	0.023	0	Platelets	MYL9
0	5.01923	0.893	0.02	0	Platelets	CAVIN2
0	5.01247	0.936	0.099	0	Platelets	CLU
0	5.00542	0.767	0.04	0	Platelets	RGS18
0	4.98188	0.917	0.019	0	Platelets	TREML1
0	4.98091	0.913	0.012	0	Platelets	CMTM5
0	4.948	0.885	0.012	0	Platelets	GP9
0	4.91263	0.917	0.028	0	Platelets	F13A1
0	4.88017	0.783	0.01	0	Platelets	CLEC1B
0	4.84538	0.897	0.018	0	Platelets	ITGA2B
0	4.80399	0.889	0.093	0	Platelets	PDLIM1
0	4.67745	0.793	0.015	0	Platelets	TUBB1
0	4.61014	0.955	0.316	0	Platelets	TLN1
0	4.32391	0.636	0.077	0	Platelets	HIST1H2AC
0	4.2702	0.84	0.187	0	Platelets	NCOA4
0	4.25106	0.842	0.032	0	Platelets	PRKAR2B
0	4.18358	0.891	0.186	0	Platelets	FERMT3
0	4.1434	0.794	0.035	0	Platelets	TPM1
0	4.10025	0.802	0.019	0	Platelets	SPARC
0	4.07694	0.819	0.2	0	Platelets	LIMS1
0	4.06482	0.764	0.058	0	Platelets	RUFY1
0	4.01105	0.69	0.007	0	Platelets	TMEM40
0	3.99529	0.995	0.655	0	Platelets	OAZ1
0	3.98884	0.661	0.026	0	Platelets	CA2
0	3.98036	0.726	0.045	0	Platelets	CD9
0	3.91849	0.911	0.293	0	Platelets	TPM4
0	3.88369	0.548	0.012	0	Platelets	ACRBP
0	3.83691	0.984	0.595	0	Platelets	TAGLN2
0	3.8245	0.884	0.373	0	Platelets	RGS10
0	3.81427	0.737	0.085	0	Platelets	PARVB
0	3.7999	0.931	0.401	0	Platelets	ARPC1B
0	3.79748	0.863	0.192	0	Platelets	CTSA
0	3.68899	0.745	0.059	0	Platelets	MTURN
0	3.64744	0.726	0.046	0	Platelets	BEX3
0	3.62706	0.997	0.975	0	Platelets	TMSB4X
0	3.6156	0.974	0.714	0	Platelets	OST4
0	3.59692	0.718	0.08	0	Platelets	VCL
0	3.59363	0.723	0.012	0	Platelets	MPIG6B
0	3.51096	0.724	0.089	0	Platelets	CD151
0	3.50761	0.804	0.182	0	Platelets	2025-03-02
0	3.42889	0.31	0.038	0	Platelets	TSC22D1
0	3.38005	0.431	0.005	0	Platelets	PTCRA
0	3.36746	0.906	0.4	0	Platelets	CALM3
0	3.36402	0.695	0.039	0	Platelets	SNCA
0	3.34635	0.62	0.032	0	Platelets	GRAP2
0	3.34011	0.7	0.266	0	Platelets	TUBA4A
0	3.30023	0.376	0.005	0	Platelets	HBG2
0	3.28596	0.655	0.068	0	Platelets	ILK
0	3.23012	0.575	0.01	0	Platelets	ESAM
0	3.19695	0.882	0.49	0	Platelets	TGFB1
0	3.16267	0.619	0.097	0	Platelets	PGRMC1
0	3.15901	0.625	0.018	0	Platelets	PTGS1
0	3.10809	0.648	0.107	0	Platelets	NDUFAF3
0	3.07815	0.579	0.018	0	Platelets	PPP1R14A
0	3.06921	0.699	0.241	0	Platelets	YWHAH
0	3.0512	0.867	0.516	0	Platelets	GPX4
0	3.04031	0.385	0.017	0	Platelets	NEXN
0	3.03883	0.633	0.109	0	Platelets	TSPAN33
0	3.03544	0.671	0.182	0	Platelets	STOM
0	3.03269	0.649	0.114	0	Platelets	SNAP23
0	3.01764	0.8	0.37	0	Platelets	FLNA
0	3.01174	0.612	0.115	0	Platelets	MPP1
0	3.00325	0.54	0.166	0	Platelets	RAB32
0	2.9426	0.636	0.096	0	Platelets	ACTN1
0	2.93641	0.671	0.27	0	Platelets	GSTO1
0	2.88999	0.629	0.121	0	Platelets	RSU1
0	2.88206	0.811	0.353	0	Platelets	PKM
0	2.83133	0.816	0.433	0	Platelets	LAMTOR1
0	2.80854	0.6	0.133	0	Platelets	DYNLL1
0	2.79067	0.481	0.007	0	Platelets	AP001189.1
0	2.78139	0.922	0.748	0	Platelets	MYL12A
0	2.77891	0.989	0.818	0	Platelets	SH3BGRL3
0	2.75522	0.525	0.006	0	Platelets	ITGB3
0	2.73649	0.646	0.208	0	Platelets	SPINT2
0	2.71741	0.6	0.133	0	Platelets	CYB5R3
0	2.70732	0.826	0.507	0	Platelets	CDKN2D
0	2.70455	0.566	0.079	0	Platelets	MGAT4B
0	2.68072	0.606	0.141	0	Platelets	RHOC
0	2.67083	0.976	0.877	0	Platelets	GNAS
0	2.66989	0.53	0.112	0	Platelets	LAT
0	2.66695	0.391	0.011	0	Platelets	C2orf88
0	2.66664	0.46	0.005	0	Platelets	MMRN1
0	2.66435	0.922	0.356	0	Platelets	TIMP1
0	2.66256	0.449	0.006	0	Platelets	C19orf33
0	2.65533	0.506	0.033	0	Platelets	MGLL
0	2.65451	0.478	0.038	0	Platelets	HPSE
0	2.65437	0.524	0.084	0	Platelets	GSN
0	2.63152	0.474	0.005	0	Platelets	SAMD14
0	2.62511	0.51	0.087	0	Platelets	AKR7A2
0	2.61101	0.493	0.003	0	Platelets	LY6G6F
0	2.60215	0.661	0.368	0	Platelets	MTRNR2L8
0	2.58096	0.467	0.005	0	Platelets	SELP
0	2.57409	0.678	0.283	0	Platelets	ITGB1
0	2.57335	0.384	0.018	0	Platelets	RAB27B
0	2.56417	0.435	0.005	0	Platelets	CALD1
0	2.55453	0.453	0.005	0	Platelets	CTTN
0	2.54045	0.87	0.693	0	Platelets	NAP1L1
0	2.539	0.739	0.273	0	Platelets	SOD2
0	2.53523	0.478	0.219	0	Platelets	KIF2A
0	2.53275	0.569	0.141	0	Platelets	WBP2
0	2.52382	0.544	0.133	0	Platelets	ADI1
0	2.51913	0.986	0.952	0	Platelets	ACTB
0	2.51797	0.446	0.004	0	Platelets	WFDC1
0	2.50877	0.698	0.27	0	Platelets	TALDO1
0	2.50667	0.943	0.825	0	Platelets	MYL6
0	2.50249	0.544	0.149	0	Platelets	DAP
0	2.50017	0.595	0.296	0	Platelets	EMC3
0	2.45941	0.492	0.056	0	Platelets	MAGED2
0	2.44135	0.627	0.24	0	Platelets	WDR1
0	2.43977	0.441	0.043	0	Platelets	TMEM91
0	2.43958	0.441	0.053	0	Platelets	CD226
0	2.43033	0.381	0.005	0	Platelets	AC147651.1
0	2.42565	0.685	0.445	0	Platelets	TUBA1B
0	2.41565	0.376	0.169	0	Platelets	NT5C3A
0	2.4032	0.376	0.014	0	Platelets	GAS2L1
0	2.4022	0.49	0.143	0	Platelets	ETFA
0	2.39996	0.628	0.264	0	Platelets	ZYX
0	2.39877	0.916	0.835	0	Platelets	ITM2B
0	2.39569	0.338	0.011	0	Platelets	LGALSL
0	2.37931	0.472	0.078	0	Platelets	MCUR1
0	2.37709	0.528	0.148	0	Platelets	FCGR2A
0	2.36697	0.674	0.338	0	Platelets	MYH9
0	2.35722	0.717	0.534	0	Platelets	NDUFS5
0	2.3527	0.634	0.329	0	Platelets	CCND3
0	2.35233	0.432	0.005	0	Platelets	TGFB1I1
0	2.34701	0.326	0.008	0	Platelets	AP003068.2
0	2.34478	0.393	0.034	0	Platelets	ARHGAP18
0	2.33409	0.41	0.008	0	Platelets	CTDSPL
0	2.32814	0.372	0.136	0	Platelets	MMD
0	2.3245	0.35	0.005	0	Platelets	PF4V1
0	2.29942	0.413	0.02	0	Platelets	GMPR
0	2.28748	0.426	0.023	0	Platelets	PRKAR1B
0	2.27813	0.637	0.214	0	Platelets	CD68
0	2.26369	0.341	0.014	0	Platelets	PDZK1IP1
0	2.2555	0.989	0.936	0	Platelets	H3F3A
0	2.25464	0.838	0.216	0	Platelets	CCL5
0	2.24257	0.629	0.348	0	Platelets	TRAPPC1
0	2.24011	0.546	0.254	0	Platelets	BIN2
0	2.23416	0.561	0.245	0	Platelets	IFI27L2
0	2.22512	0.383	0.003	0	Platelets	ALOX12
0	2.22407	0.733	0.373	0	Platelets	FKBP1A
0	2.2181	0.406	0.024	0	Platelets	DMTN
0	2.21341	0.887	0.757	0	Platelets	ACTG1
0	2.20909	0.46	0.085	0	Platelets	CAPN1
0	2.2086	0.581	0.276	0	Platelets	DYNLRB1
0	2.20694	0.382	0.007	0	Platelets	FAXDC2
0	2.19936	0.36	0.01	0	Platelets	EGFL7
0	2.19546	0.503	0.15	0	Platelets	C12orf75
0	2.19279	0.714	0.513	0	Platelets	PRDX6
0	2.18905	0.363	0.006	0	Platelets	PROS1
0	2.18325	0.412	0.17	0	Platelets	EIF2AK1
0	2.1776	0.382	0.041	0	Platelets	ANO6
0	2.17564	0.858	0.769	0	Platelets	PPDPF
0	2.16286	0.373	0.005	0	Platelets	SH3BGRL2
0	2.16189	0.609	0.288	0	Platelets	GABARAPL2
0	2.15898	0.71	0.487	0	Platelets	SNX3
0	2.15137	0.346	0.012	0	Platelets	SCN1B
0	2.14126	0.729	0.507	0	Platelets	CD99
0	2.1399	0.974	0.905	0	Platelets	SERF2
0	2.13799	0.704	0.527	0	Platelets	C9orf16
0	2.1279	0.37	0.093	0	Platelets	TPST2
0	2.12644	0.38	0.004	0	Platelets	PCSK6
0	2.12083	0.358	0.004	0	Platelets	MYLK
0	2.09664	0.317	0.059	0	Platelets	SMOX
0	2.08773	0.637	0.646	0	Platelets	RAP1B
0	2.07325	0.608	0.324	0	Platelets	ARPC4
0	2.06615	0.268	0.008	0	Platelets	TPM2
0	2.06343	0.497	0.191	0	Platelets	SNRPN
0	2.06251	0.47	0.169	0	Platelets	HACD4
0	2.06238	0.354	0.003	0	Platelets	SPX
0	2.05491	0.307	0.07	0	Platelets	LYL1
0	2.04659	0.609	0.366	0	Platelets	PLEK
0	2.02846	0.365	0.143	0	Platelets	PTPN18
0	2.0261	0.51	0.247	0	Platelets	NUCB1
0	2.02235	0.601	0.377	0	Platelets	FKBP8
0	2.01794	0.48	0.243	0	Platelets	NAA38
0	2.01191	0.489	0.318	0	Platelets	MAX
0	2.00126	0.388	0.07	0	Platelets	ROGDI
0	2.00071	0.441	0.2	0	Platelets	CARD19
0	1.99127	0.529	0.261	0	Platelets	AP2M1
0	1.97642	0.772	0.692	0	Platelets	SSR4
0	1.97392	0.646	0.431	0	Platelets	SH3BGRL
0	1.96931	0.406	0.095	0	Platelets	ATP2A3
0	1.96103	0.867	0.732	0	Platelets	ARHGDIB
0	1.95101	0.413	0.158	0	Platelets	TUBA1C
0	1.93943	0.472	0.215	0	Platelets	RAB4A
0	1.93847	0.941	0.878	0	Platelets	HLA-E
0	1.93818	0.571	0.367	0	Platelets	TMEM219
0	1.93318	0.438	0.142	0	Platelets	POLR2E
0	1.92969	0.673	0.517	0	Platelets	PARK7
0	1.92852	0.386	0.08	0	Platelets	RAB13
0	1.92608	0.333	0.038	0	Platelets	SLA2
0	1.9218	0.423	0.154	0	Platelets	RABGAP1L
0	1.92096	0.661	0.468	0	Platelets	CAPZB
0	1.92084	0.453	0.247	0	Platelets	MTRNR2L12
0	1.90074	0.319	0.017	0	Platelets	SMIM1
0	1.89909	0.591	0.371	0	Platelets	BRK1
0	1.89041	0.447	0.202	0	Platelets	RAB8A
0	1.88724	0.318	0.03	0	Platelets	FHL1
0	1.88717	0.36	0.113	0	Platelets	MIR4435-2HG
0	1.88564	0.321	0.006	0	Platelets	GUCY1B1
0	1.88179	0.395	0.118	0	Platelets	MFSD1
0	1.87797	0.616	0.375	0	Platelets	ATP6V0E1
0	1.8704	0.362	0.135	0	Platelets	CARHSP1
0	1.8671	0.406	0.196	0	Platelets	RAB11A
0	1.86149	0.42	0.162	0	Platelets	FAM89B
0	1.85437	0.296	0.008	0	Platelets	TFPI
0	1.84673	0.447	0.192	0	Platelets	HDGF
0	1.84461	0.602	0.439	0	Platelets	TMEM50A
0	1.83517	0.593	0.327	0	Platelets	ARPC5
0	1.83189	0.662	0.53	0	Platelets	MTPN
0	1.8167	0.358	0.068	0	Platelets	P2RX1
0	1.81015	0.405	0.121	0	Platelets	ARF3
0	1.80867	0.763	0.473	0	Platelets	CD63
0	1.80567	0.303	0.009	0	Platelets	NT5M
0	1.8046	0.892	0.822	0	Platelets	CFL1
0	1.80115	0.365	0.16	0	Platelets	CYTOR
0	1.79329	0.498	0.312	0	Platelets	STMP1
0	1.79027	0.339	0.068	0	Platelets	SLC39A3
0	1.77903	0.32	0.115	0	Platelets	DAPP1
0	1.77474	0.458	0.202	0	Platelets	LMNA
0	1.76946	0.414	0.156	0	Platelets	PTTG1IP
0	1.76638	0.953	0.807	0	Platelets	GAPDH
0	1.76345	0.289	0.008	0	Platelets	ABCC3
0	1.76296	0.295	0.005	0	Platelets	GP1BA
0	1.76211	0.794	0.751	0	Platelets	UQCRH
0	1.75898	0.272	0.005	0	Platelets	ITGB5
0	1.75444	0.408	0.181	0	Platelets	LEPROT
0	1.74255	0.284	0.044	0	Platelets	MLH3
0	1.74025	0.58	0.382	0	Platelets	CAP1
0	1.73937	0.321	0.086	0	Platelets	CSRP1
0	1.7345	0.316	0.074	0	Platelets	RDH11
0	1.7258	0.268	0.006	0	Platelets	PDE5A
0	1.71452	0.355	0.086	0	Platelets	GNB5
0	1.70099	0.306	0.049	0	Platelets	TAX1BP3
0	1.70085	0.274	0.003	0	Platelets	LTBP1
0	1.69499	0.41	0.173	0	Platelets	RTN3
0	1.69283	0.369	0.191	0	Platelets	RNF11
0	1.68757	0.461	0.28	0	Platelets	CAMTA1
0	1.66649	0.365	0.128	0	Platelets	RAB1B
0	1.65761	0.867	0.798	0	Platelets	PFN1
0	1.64678	0.282	0.033	0	Platelets	GLA
0	1.6412	0.312	0.054	0	Platelets	YIF1B
0	1.63727	0.296	0.08	0	Platelets	TMBIM1
0	1.63494	0.27	0.02	0	Platelets	PADI4
0	1.63351	0.787	0.328	0	Platelets	FCER1G
0	1.63268	0.281	0.034	0	Platelets	RAB37
0	1.63191	0.412	0.212	0	Platelets	DBNL
0	1.62465	0.444	0.256	0	Platelets	BCAP31
0	1.61364	0.255	0.034	0	Platelets	CLCN3
0	1.60725	0.825	0.75	0	Platelets	TPM3
0	1.60504	0.76	0.274	0	Platelets	CST3
0	1.60368	0.293	0.03	0	Platelets	PYCR2
0	1.595	0.342	0.11	0	Platelets	HIGD1A
0	1.58787	0.332	0.149	0	Platelets	VDAC3
0	1.58188	0.956	0.952	0	Platelets	HLA-A
0	1.58186	0.31	0.081	0	Platelets	CERS2
0	1.5736	0.279	0.026	0	Platelets	CDK2AP1
0	1.57148	0.29	0.042	0	Platelets	PKIG
0	1.57055	0.3	0.06	0	Platelets	AIG1
0	1.57029	0.257	0.004	0	Platelets	RBPMS2
0	1.56758	0.271	0.018	0	Platelets	FAH
0	1.56302	0.722	0.783	0	Platelets	NDUFA4
0	1.5571	0.445	0.287	0	Platelets	DAD1
0	1.53152	0.655	0.639	0	Platelets	ARF1
0	1.5279	0.258	0.041	0	Platelets	AGPAT1
0	1.52106	0.284	0.039	0	Platelets	TSPAN32
0	1.49905	0.602	0.305	0	Platelets	IFITM3
0	1.49715	0.337	0.152	0	Platelets	POLR2G
0	1.4916	0.253	0.037	0	Platelets	CCDC92
0	1.48732	0.331	0.137	0	Platelets	PECAM1
0	1.48257	0.301	0.131	0	Platelets	CMIP
0	1.47853	0.279	0.061	0	Platelets	HMG20B
0	1.46461	0.281	0.108	0	Platelets	APP
0	1.44203	0.265	0.081	0	Platelets	ZCCHC17
0	1.44162	0.306	0.119	0	Platelets	CD36
0	1.43965	0.303	0.122	0	Platelets	SKAP2
0	1.42523	0.272	0.073	0	Platelets	VKORC1
0	1.39888	0.264	0.06	0	Platelets	UNC13D
0	1.36108	0.255	0.068	0	Platelets	PYGL
0	1.33959	0.297	0.124	0	Platelets	DCTN2
0	1.33857	0.283	0.109	0	Platelets	RRAS
0	1.32996	0.253	0.071	0	Platelets	MICU1
0	1.32638	0.281	0.115	0	Platelets	TADA3
0	1.31842	0.969	0.968	0	Platelets	HLA-C
0	1.31619	0.25	0.075	0	Platelets	PSTPIP2
0	1.27881	0.25	0.063	0	Platelets	HPCAL1
0	1.27273	0.67	0.728	0	Platelets	FXYD5
0	1.27079	0.255	0.09	0	Platelets	TTYH3
0	1.21787	0.706	0.691	0	Platelets	RHOA
0	1.21753	0.474	0.221	0	Platelets	CTSW
0	1.16424	0.998	0.991	0	Platelets	FTH1
0	1.10618	0.999	0.993	0	Platelets	B2M
0	1.0985	0.759	0.525	0	Platelets	COTL1
0	1.09775	0.958	0.972	0	Platelets	MT-ND2
0	1.08248	0.386	0.034	0	Platelets	LCN2
0	1.07358	0.806	0.906	0	Platelets	HMGB1
0	-1.00215	0.094	0.565	0	Platelets	TAPBP
0	-1.00333	0.097	0.565	0	Platelets	CIB1
0	-1.0034	0.02	0.406	0	Platelets	CLK1
0	-1.00531	0.021	0.382	0	Platelets	PRPF38B
0	-1.00534	0.016	0.398	0	Platelets	USP3
0	-1.00606	0.007	0.303	0	Platelets	SAMHD1
0	-1.0074	0.037	0.444	0	Platelets	NOL7
0	-1.01039	0.04	0.475	0	Platelets	MED10
0	-1.01433	0.022	0.387	0	Platelets	RSRP1
0	-1.01637	0.01	0.326	0	Platelets	DDIT4
0	-1.01696	0.223	0.779	0	Platelets	ZFAS1
0	-1.01746	0.029	0.402	0	Platelets	NKTR
0	-1.01824	0.021	0.425	0	Platelets	SNRPE
0	-1.0201	0.154	0.645	0	Platelets	YWHAB
0	-1.02049	0.136	0.667	0	Platelets	UBALD2
0	-1.02084	0.096	0.571	0	Platelets	EIF3G
0	-1.02107	0.034	0.436	0	Platelets	MRPL54
0	-1.02203	0.016	0.367	0	Platelets	AAK1
0	-1.02408	0.014	0.335	0	Platelets	PELI1
0	-1.02531	0.018	0.337	0	Platelets	CTNNB1
0	-1.0255	0.026	0.423	0	Platelets	LSM8
0	-1.02662	0.01	0.389	0	Platelets	DNTTIP2
0	-1.02679	0.021	0.411	0	Platelets	FNBP1
0	-1.02906	0.012	0.392	0	Platelets	FNBP4
0	-1.03008	0.032	0.407	0	Platelets	TAF1D
0	-1.0307	0.309	0.86	0	Platelets	COX7C
0	-1.03139	0.029	0.344	0	Platelets	MYADM
0	-1.03179	0.11	0.597	0	Platelets	SNRPD2
0	-1.03311	0.037	0.438	0	Platelets	PRPF40A
0	-1.03311	0.012	0.283	0	Platelets	TLE3
0	-1.03935	0.017	0.321	0	Platelets	SELL
0	-1.04054	0.027	0.434	0	Platelets	KRR1
0	-1.04088	0.065	0.483	0	Platelets	CAST
0	-1.04161	0.01	0.311	0	Platelets	IFNGR2
0	-1.04351	0.08	0.546	0	Platelets	RPL17
0	-1.0443	0.009	0.279	0	Platelets	GPR183
0	-1.04471	0.086	0.465	0	Platelets	DBI
0	-1.0486	0.08	0.547	0	Platelets	HIGD2A
0	-1.0507	0.064	0.519	0	Platelets	HNRNPD
0	-1.05468	0.039	0.461	0	Platelets	SNRPB2
0	-1.05585	0.004	0.288	0	Platelets	TRIM22
0	-1.05607	0.019	0.339	0	Platelets	PLIN2
0	-1.05806	0.033	0.466	0	Platelets	PSMD7
0	-1.05966	0.064	0.542	0	Platelets	WTAP
0	-1.06198	0.018	0.389	0	Platelets	HSPE1
0	-1.06214	0.026	0.425	0	Platelets	YTHDC1
0	-1.06502	0.02	0.397	0	Platelets	PPIG
0	-1.06555	0.024	0.447	0	Platelets	SIVA1
0	-1.07018	0.008	0.354	0	Platelets	RHOH
0	-1.07081	0.327	0.871	0	Platelets	HINT1
0	-1.07573	0.082	0.405	0	Platelets	TKT
0	-1.08661	0.095	0.596	0	Platelets	SEC62
0	-1.09006	0.042	0.496	0	Platelets	GPBP1
0	-1.09176	0.11	0.633	0	Platelets	HNRNPH3
0	-1.09485	0.082	0.586	0	Platelets	SNRPB
0	-1.09764	0.022	0.455	0	Platelets	SNRPD1
0	-1.09829	0.067	0.557	0	Platelets	SNHG9
0	-1.0986	0.699	0.961	0	Platelets	RPL15
0	-1.10017	0.008	0.282	0	Platelets	CD247
0	-1.10352	0.01	0.268	0	Platelets	XIST
0	-1.10429	0.134	0.665	0	Platelets	HNRNPA3
0	-1.10571	0.027	0.436	0	Platelets	TLE4
0	-1.10622	0.014	0.384	0	Platelets	PRDM2
0	-1.10704	0.038	0.468	0	Platelets	CIR1
0	-1.1097	0.005	0.294	0	Platelets	CCR7
0	-1.11256	0.009	0.333	0	Platelets	AHNAK
0	-1.11267	0.006	0.267	0	Platelets	CD3D
0	-1.11367	0.007	0.306	0	Platelets	CEMIP2
0	-1.11492	0.01	0.381	0	Platelets	IER5
0	-1.12659	0.081	0.622	0	Platelets	SRSF3
0	-1.13016	0.013	0.386	0	Platelets	FMNL1
0	-1.13026	0.015	0.437	0	Platelets	SNRPA1
0	-1.1307	0.005	0.256	0	Platelets	BASP1
0	-1.13331	0.021	0.429	0	Platelets	USP16
0	-1.13371	0.23	0.817	0	Platelets	UBE2D3
0	-1.13477	0.07	0.549	0	Platelets	SRSF10
0	-1.13734	0.023	0.44	0	Platelets	ICAM3
0	-1.13911	0.017	0.361	0	Platelets	ADGRE5
0	-1.14314	0.028	0.449	0	Platelets	SP100
0	-1.14573	0.022	0.452	0	Platelets	EAPP
0	-1.14602	0.072	0.558	0	Platelets	EIF3L
0	-1.14732	0.152	0.69	0	Platelets	HMGN2
0	-1.1509	0.021	0.448	0	Platelets	U2SURP
0	-1.15191	0.025	0.45	0	Platelets	JMJD1C
0	-1.15498	0.011	0.34	0	Platelets	RUNX3
0	-1.15615	0.014	0.417	0	Platelets	ARL4A
0	-1.16134	0.024	0.479	0	Platelets	SNRPF
0	-1.1628	0.014	0.396	0	Platelets	PRPF4B
0	-1.16665	0.021	0.403	0	Platelets	GCC2
0	-1.17092	0.076	0.594	0	Platelets	SYF2
0	-1.17285	0.035	0.476	0	Platelets	CYLD
0	-1.18037	0.018	0.367	0	Platelets	MIDN
0	-1.18108	0.247	0.815	0	Platelets	EEF2
0	-1.18128	0.042	0.515	0	Platelets	LSM7
0	-1.18269	0.011	0.415	0	Platelets	RICTOR
0	-1.18337	0.009	0.413	0	Platelets	MGAT4A
0	-1.18387	0.031	0.501	0	Platelets	EIF3M
0	-1.18466	0.015	0.458	0	Platelets	CCDC59
0	-1.18471	0.016	0.446	0	Platelets	CHD1
0	-1.18628	0.028	0.472	0	Platelets	AKAP13
0	-1.19057	0.011	0.433	0	Platelets	EML4
0	-1.19365	0.044	0.501	0	Platelets	DNAJA1
0	-1.19798	0.039	0.499	0	Platelets	SCAF11
0	-1.19889	0.012	0.284	0	Platelets	IL7R
0	-1.20644	0.014	0.427	0	Platelets	PNN
0	-1.2071	0.022	0.431	0	Platelets	FAM49B
0	-1.21022	0.032	0.463	0	Platelets	N4BP2L2
0	-1.21035	0.062	0.564	0	Platelets	ZC3H15
0	-1.21422	0.031	0.518	0	Platelets	GGNBP2
0	-1.21588	0.038	0.346	0	Platelets	APLP2
0	-1.22521	0.027	0.485	0	Platelets	ARGLU1
0	-1.22575	0.025	0.307	0	Platelets	HLA-DMA
0	-1.22814	0.071	0.588	0	Platelets	DDX6
0	-1.22863	0.027	0.478	0	Platelets	EPB41L4A-AS1
0	-1.22863	0.049	0.562	0	Platelets	RSRC2
0	-1.23298	0.011	0.422	0	Platelets	CD53
0	-1.23362	0.026	0.466	0	Platelets	MDM4
0	-1.23677	0.044	0.502	0	Platelets	PDCD4
0	-1.23723	0.006	0.305	0	Platelets	SYNE2
0	-1.24284	0.015	0.481	0	Platelets	RPL22L1
0	-1.253	0.019	0.45	0	Platelets	PIM3
0	-1.25495	0.01	0.323	0	Platelets	RGS2
0	-1.25672	0.013	0.37	0	Platelets	ATP2B1
0	-1.26012	0.073	0.605	0	Platelets	RBM8A
0	-1.26018	0.075	0.593	0	Platelets	EIF4B
0	-1.26043	0.063	0.59	0	Platelets	HNRNPM
0	-1.26853	0.023	0.499	0	Platelets	CNOT1
0	-1.2716	0.014	0.459	0	Platelets	CD81
0	-1.27808	0.01	0.308	0	Platelets	CD7
0	-1.2819	0.043	0.42	0	Platelets	PSME2
0	-1.29068	0.079	0.596	0	Platelets	RPS17
0	-1.29144	0.07	0.599	0	Platelets	HNRNPH1
0	-1.29274	0.012	0.33	0	Platelets	PMAIP1
0	-1.2944	0.031	0.395	0	Platelets	IFITM1
0	-1.29505	0.02	0.495	0	Platelets	RBM25
0	-1.2969	0.844	0.986	0	Platelets	RPLP1
0	-1.30357	0.057	0.6	0	Platelets	SF3B1
0	-1.31085	0.146	0.69	0	Platelets	SNHG8
0	-1.31558	0.102	0.633	0	Platelets	LIMD2
0	-1.31766	0.056	0.427	0	Platelets	UPP1
0	-1.31919	0.054	0.585	0	Platelets	VAMP2
0	-1.32082	0.612	0.983	0	Platelets	UBA52
0	-1.33013	0.014	0.408	0	Platelets	ETS1
0	-1.33042	0.007	0.312	0	Platelets	TRBC2
0	-1.33184	0.031	0.45	0	Platelets	PIK3IP1
0	-1.33232	0.008	0.333	0	Platelets	DUSP2
0	-1.34138	0.072	0.683	0	Platelets	TRA2B
0	-1.342	0.04	0.304	0	Platelets	LGALS3
0	-1.34212	0.015	0.511	0	Platelets	RSL1D1
0	-1.34508	0.071	0.62	0	Platelets	SSR2
0	-1.34584	0.292	0.838	0	Platelets	SARAF
0	-1.34595	0.012	0.434	0	Platelets	EVI2B
0	-1.34975	0.185	0.8	0	Platelets	EIF3K
0	-1.35072	0.036	0.511	0	Platelets	HMGB2
0	-1.37626	0.012	0.402	0	Platelets	LSP1
0	-1.37698	0.233	0.769	0	Platelets	CD37
0	-1.38658	0.076	0.649	0	Platelets	PSMB1
0	-1.38759	0.069	0.516	0	Platelets	LY6E
0	-1.38896	0.087	0.563	0	Platelets	HIF1A
0	-1.39288	0.041	0.589	0	Platelets	HNRNPA0
0	-1.39856	0.019	0.272	0	Platelets	SPI1
0	-1.40273	0.074	0.662	0	Platelets	CNBP
0	-1.40529	0.109	0.703	0	Platelets	EIF3H
0	-1.40741	0.179	0.775	0	Platelets	RPL36A
0	-1.41564	0.572	0.962	0	Platelets	RPL37A
0	-1.42187	0.011	0.33	0	Platelets	ANXA2
0	-1.42201	0.033	0.481	0	Platelets	ARPC5L
0	-1.42811	0.026	0.454	0	Platelets	PIK3R1
0	-1.42936	0.032	0.484	0	Platelets	FOSB
0	-1.43121	0.01	0.393	0	Platelets	ATP2B1-AS1
0	-1.44093	0.022	0.406	0	Platelets	ID2
0	-1.44289	0.07	0.614	0	Platelets	SBDS
0	-1.44334	0.016	0.297	0	Platelets	BCL2A1
0	-1.44359	0.025	0.554	0	Platelets	ARF6
0	-1.45322	0.032	0.578	0	Platelets	KMT2E
0	-1.45527	0.006	0.342	0	Platelets	CD3E
0	-1.46571	0.068	0.652	0	Platelets	DDX3X
0	-1.46714	0.08	0.661	0	Platelets	SFPQ
0	-1.46967	0.088	0.695	0	Platelets	TOMM20
0	-1.47082	0.122	0.739	0	Platelets	EIF3F
0	-1.47388	0.01	0.529	0	Platelets	CYTIP
0	-1.47589	0.077	0.663	0	Platelets	CDV3
0	-1.47853	0.276	0.895	0	Platelets	TOMM7
0	-1.48398	0.272	0.883	0	Platelets	HNRNPA1
0	-1.48446	0.195	0.829	0	Platelets	SUB1
0	-1.49056	0.082	0.68	0	Platelets	HNRNPU
0	-1.49207	0.02	0.503	0	Platelets	SMCHD1
0	-1.50486	0.016	0.501	0	Platelets	HERPUD1
0	-1.51633	0.101	0.707	0	Platelets	BZW1
0	-1.51934	0.03	0.61	0	Platelets	KRT10
0	-1.52041	0.023	0.554	0	Platelets	ARID4B
0	-1.52226	0.015	0.538	0	Platelets	IKZF1
0	-1.52429	0.473	0.936	0	Platelets	RPS20
0	-1.52615	0.05	0.618	0	Platelets	FAM107B
0	-1.54015	0.026	0.589	0	Platelets	BCLAF1
0	-1.54047	0.057	0.595	0	Platelets	SMAP2
0	-1.54537	0.134	0.65	0	Platelets	H1FX
0	-1.56077	0.008	0.348	0	Platelets	CD83
0	-1.56445	0.014	0.554	0	Platelets	RNMT
0	-1.56976	0.124	0.463	0	Platelets	HLA-DPB1
0	-1.57617	0.037	0.578	0	Platelets	STK17A
0	-1.59029	0.029	0.583	0	Platelets	GYPC
0	-1.59405	0.042	0.439	0	Platelets	MAP3K8
0	-1.60201	0.261	0.906	0	Platelets	RPL36AL
0	-1.6045	0.071	0.705	0	Platelets	PRRC2C
0	-1.61383	0.056	0.646	0	Platelets	NSA2
0	-1.63929	0.059	0.546	0	Platelets	BRI3
0	-1.64736	0.044	0.576	0	Platelets	PPP2R5C
0	-1.64772	0.013	0.558	0	Platelets	BTG2
0	-1.64982	0.047	0.569	0	Platelets	HSPA5
0	-1.65027	0.042	0.677	0	Platelets	RSL24D1
0	-1.65786	0.016	0.552	0	Platelets	CLEC2B
0	-1.65875	0.019	0.544	0	Platelets	IQGAP1
0	-1.66048	0.162	0.811	0	Platelets	SLC25A6
0	-1.663	0.015	0.432	0	Platelets	ITGB2
0	-1.66985	0.021	0.636	0	Platelets	EPC1
0	-1.67762	0.318	0.935	0	Platelets	BTF3
0	-1.69025	0.03	0.512	0	Platelets	LEPROTL1
0	-1.69236	0.015	0.291	0	Platelets	CEBPD
0	-1.6947	0.01	0.335	0	Platelets	MARCKS
0	-1.70641	0.159	0.845	0	Platelets	RBM3
0	-1.7092	0.127	0.795	0	Platelets	COMMD6
0	-1.71236	0.076	0.75	0	Platelets	SON
0	-1.72075	0.091	0.702	0	Platelets	EIF3E
0	-1.72113	0.02	0.55	0	Platelets	IRF2BP2
0	-1.72622	0.014	0.504	0	Platelets	PLAC8
0	-1.73112	0.032	0.554	0	Platelets	MCL1
0	-1.73428	0.737	0.983	0	Platelets	RPL21
0	-1.73485	0.407	0.936	0	Platelets	RPL27A
0	-1.7377	0.021	0.497	0	Platelets	TNFAIP3
0	-1.73839	0.028	0.634	0	Platelets	PNISR
0	-1.74006	0.496	0.956	0	Platelets	RPS11
0	-1.74148	0.02	0.581	0	Platelets	FAM133B
0	-1.74542	0.259	0.898	0	Platelets	RPL31
0	-1.74741	0.528	0.975	0	Platelets	RPS9
0	-1.75141	0.369	0.923	0	Platelets	RPLP0
0	-1.75466	0.045	0.708	0	Platelets	SRRM2
0	-1.77612	0.052	0.719	0	Platelets	SRRM1
0	-1.78158	0.037	0.63	0	Platelets	ANKRD12
0	-1.79304	0.008	0.307	0	Platelets	IL32
0	-1.795	0.013	0.561	0	Platelets	REL
0	-1.80963	0.01	0.264	0	Platelets	SERPINA1
0	-1.81325	0.017	0.577	0	Platelets	LITAF
0	-1.81778	0.018	0.661	0	Platelets	STK17B
0	-1.82557	0.344	0.957	0	Platelets	PFDN5
0	-1.83153	0.015	0.534	0	Platelets	GADD45B
0	-1.8336	0.035	0.672	0	Platelets	SRSF7
0	-1.83957	0.023	0.587	0	Platelets	FOXP1
0	-1.84136	0.019	0.459	0	Platelets	EFHD2
0	-1.84336	0.043	0.664	0	Platelets	DDX24
0	-1.8458	0.03	0.558	0	Platelets	CD69
0	-1.85817	0.118	0.867	0	Platelets	RBM39
0	-1.8768	0.031	0.704	0	Platelets	CCNL1
0	-1.88212	0.075	0.76	0	Platelets	SF1
0	-1.91351	0.01	0.492	0	Platelets	ARL4C
0	-1.91985	0.633	0.975	0	Platelets	RPL35A
0	-1.9214	0.047	0.712	0	Platelets	FUS
0	-1.93977	0.012	0.459	0	Platelets	LTB
0	-1.94513	0.048	0.69	0	Platelets	NCL
0	-1.96399	0.826	0.98	0	Platelets	RPS27
0	-1.98549	0.04	0.706	0	Platelets	PTPRC
0	-1.98886	0.395	0.946	0	Platelets	RACK1
0	-2.00064	0.017	0.513	0	Platelets	ZFP36L1
0	-2.00738	0.048	0.775	0	Platelets	HNRNPDL
0	-2.01616	0.604	0.981	0	Platelets	FAU
0	-2.0251	0.016	0.464	0	Platelets	ISG20
0	-2.03396	0.029	0.651	0	Platelets	ZFP36
0	-2.05425	0.08	0.752	0	Platelets	NOP53
0	-2.05692	0.013	0.552	0	Platelets	IRF1
0	-2.06103	0.542	0.959	0	Platelets	RPS4X
0	-2.06777	0.022	0.666	0	Platelets	DDX21
0	-2.08322	0.072	0.438	0	Platelets	NAMPT
0	-2.08386	0.788	0.99	0	Platelets	RPL41
0	-2.08593	0.062	0.466	0	Platelets	HLA-DPA1
0	-2.1035	0.369	0.631	0	Platelets	S100A4
0	-2.11368	0.028	0.728	0	Platelets	CD44
0	-2.13989	0.028	0.485	0	Platelets	CEBPB
0	-2.16644	0.093	0.382	0	Platelets	TYROBP
0	-2.17781	0.315	0.946	0	Platelets	RPL35
0	-2.18763	0.02	0.548	0	Platelets	LCP1
0	-2.19058	0.027	0.459	0	Platelets	ANXA1
0	-2.20586	0.533	0.969	0	Platelets	TMSB10
0	-2.21504	0.015	0.727	0	Platelets	CD48
0	-2.2155	0.013	0.588	0	Platelets	EZR
0	-2.22007	0.285	0.953	0	Platelets	RPL27
0	-2.22414	0.044	0.819	0	Platelets	SRSF5
0	-2.22415	0.024	0.696	0	Platelets	IER2
0	-2.23573	0.713	0.974	0	Platelets	RPS27A
0	-2.2358	0.463	0.954	0	Platelets	RPL13A
0	-2.23704	0.117	0.824	0	Platelets	NPM1
0	-2.2473	0.488	0.976	0	Platelets	RPS24
0	-2.25214	0.756	0.976	0	Platelets	RPL10
0	-2.25578	0.399	0.969	0	Platelets	NACA
0	-2.256	0.008	0.346	0	Platelets	HLA-DQB1
0	-2.25891	0.254	0.948	0	Platelets	EEF1D
0	-2.27014	0.018	0.67	0	Platelets	CXCR4
0	-2.28013	0.283	0.939	0	Platelets	RPL38
0	-2.30404	0.06	0.826	0	Platelets	PNRC1
0	-2.31711	0.304	0.071	0	Platelets	HBA1
0	-2.32439	0.121	0.814	0	Platelets	HSP90AB1
0	-2.32899	0.46	0.962	0	Platelets	RPL7A
0	-2.33862	0.012	0.476	0	Platelets	RPS4Y1
0	-2.37855	0.641	0.983	0	Platelets	RPS12
0	-2.41075	0.46	0.964	0	Platelets	RPL29
0	-2.41591	0.391	0.963	0	Platelets	RPL6
0	-2.41712	0.147	0.428	0	Platelets	LGALS1
0	-2.42133	0.025	0.68	0	Platelets	JUN
0	-2.42793	0.598	0.981	0	Platelets	RPL28
0	-2.43561	0.522	0.973	0	Platelets	RPS15
0	-2.47098	0.012	0.657	0	Platelets	CD52
0	-2.47682	0.06	0.585	0	Platelets	S100A10
0	-2.48599	0.433	0.946	0	Platelets	RPL3
0	-2.50098	0.033	0.744	0	Platelets	DUSP1
0	-2.50522	0.075	0.393	0	Platelets	MT2A
0	-2.51231	0.014	0.478	0	Platelets	CTSS
0	-2.51754	0.303	0.961	0	Platelets	RPL24
0	-2.55285	0.045	0.37	0	Platelets	S100A11
0	-2.57384	0.445	0.973	0	Platelets	RPLP2
0	-2.58239	0.434	0.966	0	Platelets	RPS2
0	-2.58483	0.273	0.943	0	Platelets	RPS10
0	-2.58661	0.482	0.969	0	Platelets	RPS29
0	-2.58963	0.279	0.736	0	Platelets	S100A6
0	-2.60398	0.508	0.965	0	Platelets	RPS3
0	-2.60832	0.221	0.916	0	Platelets	RPL23
0	-2.60989	0.493	0.975	0	Platelets	RPS28
0	-2.62029	0.58	0.979	0	Platelets	RPS15A
0	-2.6233	0.419	0.968	0	Platelets	RPL12
0	-2.62396	0.291	0.93	0	Platelets	RPSA
0	-2.6307	0.055	0.806	0	Platelets	KLF6
0	-2.63824	0.036	0.805	0	Platelets	NFKBIA
0	-2.6383	0.377	0.964	0	Platelets	RPL8
0	-2.64078	0.245	0.953	0	Platelets	RPL7
0	-2.64684	0.352	0.955	0	Platelets	RPL36
0	-2.6502	0.109	0.927	0	Platelets	DDX5
0	-2.655	0.522	0.977	0	Platelets	RPS14
0	-2.6647	0.503	0.129	0	Platelets	HBB
0	-2.69229	0.27	0.95	0	Platelets	RPL22
0	-2.69889	0.027	0.708	0	Platelets	ZFP36L2
0	-2.72848	0.264	0.096	0	Platelets	HBA2
0	-2.7312	0.617	0.979	0	Platelets	EEF1A1
0	-2.73666	0.292	0.934	0	Platelets	RPS5
0	-2.74521	0.243	0.92	0	Platelets	EEF1B2
0	-2.74778	0.016	0.453	0	Platelets	HLA-DRB1
0	-2.76302	0.331	0.958	0	Platelets	RPL14
0	-2.76608	0.37	0.964	0	Platelets	RPS25
0	-2.77132	0.151	0.778	0	Platelets	VIM
0	-2.77208	0.471	0.967	0	Platelets	RPL19
0	-2.79745	0.453	0.978	0	Platelets	RPL37
0	-2.80038	0.411	0.97	0	Platelets	RPL9
0	-2.80869	0.609	0.974	0	Platelets	RPL13
0	-2.83389	0.497	0.971	0	Platelets	RPS3A
0	-2.83663	0.395	0.965	0	Platelets	RPL26
0	-2.84857	0.372	0.971	0	Platelets	RPS7
0	-2.86882	0.386	0.963	0	Platelets	RPL18
0	-2.88011	0.029	0.792	0	Platelets	KLF2
0	-2.88276	0.3	0.951	0	Platelets	RPL5
0	-2.92446	0.305	0.953	0	Platelets	RPL23A
0	-2.93285	0.49	0.971	0	Platelets	RPL11
0	-2.94863	0.253	0.928	0	Platelets	RPS26
0	-2.98965	0.195	0.978	0	Platelets	H3F3B
0	-2.99016	0.027	0.356	0	Platelets	NKG7
0	-2.99202	0.508	0.982	0	Platelets	RPL39
0	-3.03457	0.027	0.826	0	Platelets	JUNB
0	-3.03726	0.084	0.811	0	Platelets	FOS
0	-3.04709	0.417	0.967	0	Platelets	RPS19
0	-3.05872	0.448	0.976	0	Platelets	RPL32
0	-3.06128	0.12	0.786	0	Platelets	NEAT1
0	-3.06449	0.231	0.948	0	Platelets	RPS21
0	-3.06488	0.319	0.963	0	Platelets	RPS6
0	-3.07858	0.21	0.936	0	Platelets	RPL10A
0	-3.23253	0.494	0.981	0	Platelets	RPL30
0	-3.27784	0.353	0.966	0	Platelets	RPS23
0	-3.28452	0.25	0.96	0	Platelets	RPS16
0	-3.31485	0.359	0.966	0	Platelets	RPS8
0	-3.37482	0.36	0.962	0	Platelets	RPS18
0	-3.37554	0.324	0.962	0	Platelets	RPL18A
0	-3.39897	0.076	0.627	0	Platelets	CD74
0	-3.40647	0.294	0.968	0	Platelets	RPS13
0	-3.51118	0.116	0.962	0	Platelets	JUND
0	-3.54732	0.047	0.917	0	Platelets	BTG1
0	-3.60501	0.018	0.467	0	Platelets	HLA-DRA
0	-3.71392	0.342	0.978	0	Platelets	RPL34
0	-3.75919	0.067	0.91	0	Platelets	TXNIP
0	-4.76324	0.393	0.983	0	Platelets	MALAT1
1.68465e-307	-2.13624	0.083	0.336	3.48656e-303	Platelets	AIF1
4.75383e-302	1.36196	0.491	0.326	9.83852e-298	Platelets	AP2S1
1.08739e-297	1.58696	0.573	0.53	2.25045e-293	Platelets	SOD1
3.88017e-295	1.45643	0.287	0.124	8.03039e-291	Platelets	MTRF1L
2.36974e-294	1.33069	0.294	0.131	4.90442e-290	Platelets	PCMT1
3.90942e-294	2.04581	0.45	0.297	8.09094e-290	Platelets	H2AFJ
9.60924e-286	1.5406	0.388	0.226	1.98873e-281	Platelets	RNPEPL1
1.88399e-283	1.57898	0.584	0.52	3.8991e-279	Platelets	CLIC1
1.87477e-281	-1.05423	0.224	0.52	3.88003e-277	Platelets	TSPO
8.59717e-280	1.07726	0.734	0.693	1.77927e-275	Platelets	SAT1
1.4634e-278	1.31404	0.603	0.533	3.02864e-274	Platelets	HCST
1.48088e-278	1.62133	0.457	0.318	3.06483e-274	Platelets	WIPF1
4.88334e-272	-1.07048	0.037	0.268	1.01066e-267	Platelets	RGCC
1.82408e-271	1.46612	0.362	0.2	3.77511e-267	Platelets	UBE2E3
1.24015e-267	1.44494	0.409	0.25	2.56662e-263	Platelets	ABHD17A
3.772e-265	1.32089	0.352	0.193	7.80653e-261	Platelets	FLOT1
6.7821e-263	1.43177	0.471	0.335	1.40362e-258	Platelets	CAPNS1
1.99551e-260	1.55355	0.506	0.401	4.1299e-256	Platelets	ARL6IP5
1.39863e-255	1.33927	0.283	0.131	2.8946e-251	Platelets	PPP6R1
2.87648e-249	1.48268	0.368	0.214	5.95315e-245	Platelets	PPP1R18
1.15207e-247	1.45665	0.479	0.372	2.38432e-243	Platelets	PRDX5
2.52871e-246	1.49621	0.458	0.343	5.23341e-242	Platelets	YWHAE
5.09205e-246	1.55436	0.431	0.294	1.05385e-241	Platelets	DSTN
1.50433e-240	1.30117	0.613	0.631	3.11336e-236	Platelets	UQCR11
1.50777e-240	1.54153	0.468	0.357	3.12049e-236	Platelets	CAPZA2
6.52403e-240	-3.26714	0.045	0.252	1.35021e-235	Platelets	S100A12
4.06912e-238	1.29516	0.266	0.123	8.42144e-234	Platelets	ZFAND3
2.00956e-234	1.78102	0.347	0.204	4.15898e-230	Platelets	NCK2
4.21239e-225	1.31915	0.279	0.137	8.71797e-221	Platelets	FBXW5
2.48895e-224	1.564	0.455	0.351	5.15113e-220	Platelets	ISCA1
3.10866e-224	1.38753	0.329	0.186	6.43368e-220	Platelets	UBE2F
5.82861e-222	1.45781	0.475	0.365	1.20629e-217	Platelets	FYB1
1.98867e-209	1.46165	0.312	0.174	4.11575e-205	Platelets	DOK2
1.09481e-193	1.43751	0.423	0.311	2.26582e-189	Platelets	PRKCB
3.46464e-193	2.12843	0.397	0.289	7.17041e-189	Platelets	PLEKHO1
7.00966e-192	1.56538	0.504	0.456	1.45072e-187	Platelets	RBX1
8.14757e-174	1.65307	0.511	0.47	1.68622e-169	Platelets	ODC1
2.58267e-160	1.36978	0.333	0.219	5.3451e-156	Platelets	NENF
9.79131e-157	1.45192	0.304	0.189	2.02641e-152	Platelets	PIP4K2A
4.85922e-154	1.27092	0.264	0.149	1.00566e-149	Platelets	CCNG1
3.64256e-153	1.13182	0.252	0.138	7.53864e-149	Platelets	NRDC
1.87191e-143	1.16382	0.356	0.25	3.8741e-139	Platelets	VASP
1.16448e-140	1.28209	0.316	0.209	2.41001e-136	Platelets	ANAPC5
1.33506e-137	-4.60003	0.224	0.375	2.76303e-133	Platelets	S100A8
2.2762e-136	-1.36133	0.155	0.312	4.71083e-132	Platelets	LST1
1.29515e-129	1.01755	0.528	0.504	2.68045e-125	Platelets	ENO1
3.63009e-127	1.89114	0.367	0.286	7.51283e-123	Platelets	RASGRP2
4.81607e-127	1.28857	0.4	0.332	9.96733e-123	Platelets	VPS28
8.35585e-126	1.25938	0.342	0.247	1.72933e-121	Platelets	BSG
9.43045e-120	1.22087	0.444	0.371	1.95173e-115	Platelets	YBX3
8.89308e-119	1.29605	0.534	0.599	1.84051e-114	Platelets	HMGN1
3.24523e-118	1.3429	0.308	0.214	6.71633e-114	Platelets	ADIPOR1
9.95764e-116	1.16725	0.294	0.2	2.06083e-111	Platelets	LSM1
6.53411e-112	1.26508	0.371	0.303	1.3523e-107	Platelets	TOMM5
1.31483e-109	1.11813	0.492	0.462	2.72117e-105	Platelets	MSN
2.24164e-107	1.22659	0.258	0.166	4.63929e-103	Platelets	KCTD20
1.68028e-104	1.23056	0.262	0.172	3.4775e-100	Platelets	NUTF2
3.99868e-103	1.22409	0.315	0.232	8.27566e-99	Platelets	SCP2
9.17271e-97	1.14803	0.311	0.231	1.89838e-92	Platelets	CCNY
2.07756e-88	1.08449	0.505	0.547	4.29972e-84	Platelets	UBL5
2.27739e-87	-2.33862	0.163	0.271	4.71328e-83	Platelets	LYZ
6.71572e-87	-4.02061	0.303	0.406	1.38988e-82	Platelets	S100A9
6.79718e-86	1.02317	0.467	0.452	1.40674e-81	Platelets	SERPINB1
2.48839e-85	1.03436	0.535	0.601	5.14997e-81	Platelets	TMBIM6
8.19519e-81	1.13559	0.442	0.437	1.69608e-76	Platelets	WDR83OS
2.32078e-77	1.01719	0.261	0.186	4.80308e-73	Platelets	GPI
5.08335e-77	1.17411	0.447	0.451	1.05205e-72	Platelets	RABAC1
2.59512e-75	1.05719	0.488	0.512	5.37087e-71	Platelets	GPSM3
5.18703e-75	1.26061	0.289	0.222	1.07351e-70	Platelets	MT-ATP8
8.38395e-74	1.04907	0.318	0.25	1.73514e-69	Platelets	ATOX1
1.28418e-70	1.10897	0.353	0.31	2.65774e-66	Platelets	2025-09-02
1.38434e-68	1.36698	0.261	0.198	2.86504e-64	Platelets	TLK1
3.43009e-60	1.08972	0.258	0.195	7.09892e-56	Platelets	HSPB1
5.38496e-60	1.45131	0.312	0.269	1.11447e-55	Platelets	NORAD
2.37842e-53	1.1158	0.299	0.253	4.92237e-49	Platelets	R3HDM4
5.59525e-51	1.06806	0.409	0.43	1.15799e-46	Platelets	ATP5PF
2.39733e-48	1.12131	0.326	0.297	4.96152e-44	Platelets	GTF3C6
5.39389e-47	1.19906	0.298	0.261	1.11632e-42	Platelets	SUPT4H1
4.36326e-46	1.29667	0.361	0.357	9.03021e-42	Platelets	NDUFA6
4.19748e-45	1.0528	0.342	0.322	8.68711e-41	Platelets	SELENOW
1.2628e-37	1.0519	0.34	0.327	2.61349e-33	Platelets	TUBB4B
3.08171e-37	1.18513	0.339	0.325	6.3779e-33	Platelets	SVIP
1.84939e-36	1.03502	0.389	0.413	3.82749e-32	Platelets	TAF10
4.37163e-35	1.05537	0.348	0.349	9.04753e-31	Platelets	P4HB
3.51958e-34	1.7875	0.277	0.255	7.28412e-30	Platelets	RIPOR2
8.14294e-34	1.0103	0.378	0.396	1.68526e-29	Platelets	CMPK1
8.22568e-31	1.11412	0.411	0.459	1.70239e-26	Platelets	ATF4
1.33319e-15	1.30873	0.369	0.428	2.75918e-11	Platelets	STRAP
0	4.72586	0.947	0.205	0	Neutrophils	S100A12
0	4.53809	0.644	0.041	0	Neutrophils	LCN2
0	4.2528	0.998	0.336	0	Neutrophils	S100A8
0	4.24773	0.574	0.007	0	Neutrophils	MMP9
0	4.10927	0.646	0.003	0	Neutrophils	CD177
0	3.87459	0.994	0.373	0	Neutrophils	S100A9
0	3.76624	0.774	0.126	0	Neutrophils	CYSTM1
0	3.6482	0.737	0.059	0	Neutrophils	S100P
0	3.49892	0.768	0.11	0	Neutrophils	CSF3R
0	3.45506	0.668	0.174	0	Neutrophils	CXCL8
0	3.44828	0.928	0.628	0	Neutrophils	IFITM2
0	3.43792	0.822	0.204	0	Neutrophils	ALOX5AP
0	3.13087	0.923	0.385	0	Neutrophils	NAMPT
0	2.99027	0.837	0.308	0	Neutrophils	STXBP2
0	2.90968	0.821	0.251	0	Neutrophils	BCL2A1
0	2.8641	0.479	0.003	0	Neutrophils	MMP8
0	2.82219	0.411	0.001	0	Neutrophils	LTF
0	2.76706	0.459	0.011	0	Neutrophils	ZDHHC19
0	2.74519	0.719	0.199	0	Neutrophils	SLC25A37
0	2.73893	0.579	0.005	0	Neutrophils	ALPL
0	2.73012	0.931	0.318	0	Neutrophils	S100A11
0	2.5802	0.75	0.367	0	Neutrophils	SLC2A3
0	2.51464	0.639	0.143	0	Neutrophils	GCA
0	2.50656	0.619	0.132	0	Neutrophils	G0S2
0	2.5063	0.866	0.479	0	Neutrophils	TSPO
0	2.40574	0.737	0.289	0	Neutrophils	MARCKS
0	2.34942	0.659	0.174	0	Neutrophils	RETN
0	2.30859	0.817	0.219	0	Neutrophils	SERPINA1
0	2.30573	0.549	0.076	0	Neutrophils	IL1R2
0	2.30519	0.765	0.498	0	Neutrophils	MCL1
0	2.24539	0.543	0.124	0	Neutrophils	CPD
0	2.12193	0.644	0.244	0	Neutrophils	RAB31
0	2.05592	0.842	0.429	0	Neutrophils	CEBPB
0	2.05017	0.517	0.089	0	Neutrophils	CDA
0	2.02914	0.721	0.537	0	Neutrophils	MAP1LC3B
0	2.01391	0.641	0.319	0	Neutrophils	ANP32A
0	2.01253	0.91	0.688	0	Neutrophils	SAT1
0	1.9964	0.517	0.139	0	Neutrophils	SLC6A6
0	1.99379	0.618	0.219	0	Neutrophils	BASP1
0	1.96026	0.44	0.081	0	Neutrophils	AQP9
0	1.95784	0.351	0.018	0	Neutrophils	FOLR3
0	1.94606	0.491	0.14	0	Neutrophils	IVNS1ABP
0	1.93866	0.553	0.221	0	Neutrophils	AGFG1
0	1.93394	0.897	0.347	0	Neutrophils	FCER1G
0	1.90704	0.711	0.309	0	Neutrophils	GLUL
0	1.89465	0.494	0.127	0	Neutrophils	FPR1
0	1.89341	0.581	0.238	0	Neutrophils	SAMSN1
0	1.87768	0.756	0.488	0	Neutrophils	CD63
0	1.87578	0.643	0.207	0	Neutrophils	CST7
0	1.86243	0.722	0.231	0	Neutrophils	SPI1
0	1.85294	0.745	0.513	0	Neutrophils	HIF1A
0	1.85183	0.465	0.061	0	Neutrophils	STX3
0	1.8329	0.476	0.15	0	Neutrophils	GYG1
0	1.82591	0.436	0.097	0	Neutrophils	ASPH
0	1.81445	0.422	0.063	0	Neutrophils	MCEMP1
0	1.79964	0.887	0.336	0	Neutrophils	TYROBP
0	1.79788	0.454	0.147	0	Neutrophils	PLAUR
0	1.74806	0.664	0.356	0	Neutrophils	LSP1
0	1.74691	0.425	0.082	0	Neutrophils	TLR2
0	1.74254	0.413	0.014	0	Neutrophils	ADGRG3
0	1.73622	0.455	0.151	0	Neutrophils	GALNT2
0	1.72883	0.803	0.49	0	Neutrophils	LCP1
0	1.72824	0.713	0.382	0	Neutrophils	UPP1
0	1.71353	0.917	0.816	0	Neutrophils	GAPDH
0	1.71339	0.527	0.218	0	Neutrophils	MAP2K3
0	1.70674	0.45	0.117	0	Neutrophils	SMIM25
0	1.70166	0.928	0.728	0	Neutrophils	SRGN
0	1.69338	0.357	0.005	0	Neutrophils	DHRS9
0	1.69231	0.545	0.224	0	Neutrophils	NCF1
0	1.67388	0.567	0.247	0	Neutrophils	TLE3
0	1.67302	0.422	0.138	0	Neutrophils	ACSL1
0	1.67172	0.385	0.081	0	Neutrophils	B3GNT5
0	1.66351	0.506	0.158	0	Neutrophils	PGD
0	1.64224	0.413	0.108	0	Neutrophils	TRIB1
0	1.6194	0.624	0.366	0	Neutrophils	PLP2
0	1.61533	0.685	0.444	0	Neutrophils	SERPINB1
0	1.60576	0.516	0.218	0	Neutrophils	FOSL2
0	1.59302	0.404	0.086	0	Neutrophils	PGS1
0	1.57867	0.46	0.159	0	Neutrophils	MXD1
0	1.5639	0.429	0.106	0	Neutrophils	CD82
0	1.55806	0.93	0.715	0	Neutrophils	VIM
0	1.54922	0.407	0.113	0	Neutrophils	ITGAX
0	1.54654	0.677	0.41	0	Neutrophils	TXN
0	1.53935	0.292	0.027	0	Neutrophils	NRIP3
0	1.53866	0.749	0.494	0	Neutrophils	BRI3
0	1.53249	0.327	0.082	0	Neutrophils	TREM1
0	1.52697	0.394	0.116	0	Neutrophils	PFKFB3
0	1.52566	0.416	0.141	0	Neutrophils	CKAP4
0	1.51011	0.328	0.038	0	Neutrophils	RGL4
0	1.50782	0.538	0.213	0	Neutrophils	GRINA
0	1.50504	0.996	0.953	0	Neutrophils	ACTB
0	1.49247	0.703	0.49	0	Neutrophils	IQGAP1
0	1.48398	0.322	0.04	0	Neutrophils	VNN2
0	1.47558	0.695	0.375	0	Neutrophils	PLEK
0	1.45953	0.953	0.686	0	Neutrophils	S100A6
0	1.44504	0.26	0.018	0	Neutrophils	CMTM2
0	1.44404	0.655	0.338	0	Neutrophils	CTSD
0	1.42161	0.952	0.83	0	Neutrophils	MYL6
0	1.40967	0.368	0.1	0	Neutrophils	IER3
0	1.40215	0.299	0.018	0	Neutrophils	CLEC4D
0	1.40151	0.326	0.007	0	Neutrophils	MMP25
0	1.39804	0.299	0.004	0	Neutrophils	MGAM
0	1.39287	0.382	0.121	0	Neutrophils	CXCL16
0	1.38235	0.788	0.677	0	Neutrophils	GMFG
0	1.37414	0.275	0.017	0	Neutrophils	ANXA3
0	1.36386	0.334	0.083	0	Neutrophils	MBOAT7
0	1.33699	0.357	0.094	0	Neutrophils	QSOX1
0	1.32765	0.443	0.148	0	Neutrophils	LILRA5
0	1.31889	0.267	0.02	0	Neutrophils	HP
0	1.30526	0.295	0.078	0	Neutrophils	LILRB3
0	1.28118	0.965	0.94	0	Neutrophils	H3F3A
0	1.25802	0.29	0.029	0	Neutrophils	GPAT3
0	1.23948	0.251	0.035	0	Neutrophils	LRG1
0	1.22732	0.275	0.034	0	Neutrophils	SESN2
0	1.18346	0.253	0.04	0	Neutrophils	IL1RAP
0	1.17059	0.251	0.016	0	Neutrophils	PFKFB2
0	1.14143	0.281	0.068	0	Neutrophils	CR1
0	1.12239	0.905	0.825	0	Neutrophils	CFL1
0	1.1117	0.849	0.533	0	Neutrophils	COTL1
0	1.0352	0.707	0.282	0	Neutrophils	LST1
0	-1.00691	0.615	0.898	0	Neutrophils	EEF1D
0	-1.02235	0.232	0.695	0	Neutrophils	EIF5A
0	-1.05705	0.47	0.856	0	Neutrophils	TOMM7
0	-1.06397	0.397	0.829	0	Neutrophils	COX7C
0	-1.08453	0.089	0.557	0	Neutrophils	RAN
0	-1.08754	0.114	0.573	0	Neutrophils	SNRPD2
0	-1.09929	0.165	0.636	0	Neutrophils	MZT2B
0	-1.10976	0.156	0.612	0	Neutrophils	NSA2
0	-1.12484	0.074	0.534	0	Neutrophils	APRT
0	-1.14926	0.885	0.943	0	Neutrophils	RPL39
0	-1.19438	0.125	0.584	0	Neutrophils	C12orf57
0	-1.19813	0.398	0.842	0	Neutrophils	CIRBP
0	-1.205	0.633	0.905	0	Neutrophils	RPL27
0	-1.2232	0.197	0.705	0	Neutrophils	EIF3F
0	-1.23	0.326	0.794	0	Neutrophils	PPDPF
0	-1.23365	0.325	0.771	0	Neutrophils	SLC25A6
0	-1.23804	0.404	0.806	0	Neutrophils	SARAF
0	-1.26955	0.183	0.706	0	Neutrophils	SET
0	-1.36009	0.132	0.629	0	Neutrophils	DDX24
0	-1.37711	0.668	0.93	0	Neutrophils	NACA
0	-1.39258	0.269	0.785	0	Neutrophils	EEF2
0	-1.42095	0.143	0.669	0	Neutrophils	EIF3E
0	-1.4213	0.055	0.495	0	Neutrophils	LDHB
0	-1.42481	0.2	0.719	0	Neutrophils	SSR4
0	-1.42748	0.535	0.905	0	Neutrophils	RPL7
0	-1.42794	0.111	0.637	0	Neutrophils	SRSF7
0	-1.44352	0.047	0.495	0	Neutrophils	LY6E
0	-1.44435	0.133	0.663	0	Neutrophils	SNHG8
0	-1.45671	0.742	0.941	0	Neutrophils	RPS24
0	-1.48622	0.83	0.936	0	Neutrophils	RPL37
0	-1.48977	0.299	0.845	0	Neutrophils	HINT1
0	-1.51824	0.247	0.83	0	Neutrophils	PPIA
0	-1.53989	0.865	0.951	0	Neutrophils	RPL28
0	-1.54754	0.129	0.655	0	Neutrophils	NCL
0	-1.56294	0.422	0.899	0	Neutrophils	BTF3
0	-1.577	0.088	0.544	0	Neutrophils	CD99
0	-1.58059	0.836	0.979	0	Neutrophils	RPLP1
0	-1.5952	0.752	0.94	0	Neutrophils	RPS28
0	-1.60555	0.427	0.873	0	Neutrophils	RPL23
0	-1.6219	0.713	0.955	0	Neutrophils	RPL35A
0	-1.62982	0.194	0.666	0	Neutrophils	ZFP36L2
0	-1.63697	0.359	0.862	0	Neutrophils	RPL31
0	-1.64277	0.586	0.93	0	Neutrophils	RPS11
0	-1.64278	0.891	0.976	0	Neutrophils	RPL41
0	-1.66475	0.377	0.919	0	Neutrophils	YBX1
0	-1.6721	0.117	0.686	0	Neutrophils	AES
0	-1.71342	0.134	0.747	0	Neutrophils	RPL36A
0	-1.72901	0.69	0.928	0	Neutrophils	RPS7
0	-1.75227	0.097	0.621	0	Neutrophils	CD52
0	-1.76448	0.454	0.899	0	Neutrophils	RPL38
0	-1.76812	0.813	0.927	0	Neutrophils	RPL34
0	-1.7725	0.547	0.918	0	Neutrophils	RPL24
0	-1.77355	0.265	0.852	0	Neutrophils	HNRNPA1
0	-1.82236	0.514	0.914	0	Neutrophils	RACK1
0	-1.82375	0.771	0.951	0	Neutrophils	RPS15A
0	-1.83988	0.618	0.965	0	Neutrophils	PTMA
0	-1.855	0.662	0.937	0	Neutrophils	RPLP2
0	-1.87484	0.637	0.92	0	Neutrophils	RPS13
0	-1.89642	0.574	0.927	0	Neutrophils	RPL8
0	-1.89761	0.69	0.931	0	Neutrophils	RPL9
0	-1.91133	0.474	0.907	0	Neutrophils	RPL27A
0	-1.92415	0.13	0.731	0	Neutrophils	NAP1L1
0	-1.92731	0.605	0.941	0	Neutrophils	RPL37A
0	-1.93136	0.675	0.944	0	Neutrophils	RPS15
0	-1.9399	0.478	0.901	0	Neutrophils	RPS10
0	-1.95417	0.623	0.909	0	Neutrophils	RPS16
0	-1.95505	0.773	0.946	0	Neutrophils	RPL30
0	-1.96851	0.436	0.914	0	Neutrophils	RPS20
0	-1.97313	0.741	0.945	0	Neutrophils	RPS14
0	-1.97823	0.205	0.776	0	Neutrophils	HSP90AB1
0	-1.98351	0.099	0.718	0	Neutrophils	NOP53
0	-1.99296	0.595	0.933	0	Neutrophils	RPL12
0	-2.00933	0.628	0.927	0	Neutrophils	RPL26
0	-2.02236	0.435	0.909	0	Neutrophils	RPL22
0	-2.03204	0.176	0.786	0	Neutrophils	NPM1
0	-2.07221	0.542	0.928	0	Neutrophils	RPL6
0	-2.07303	0.713	0.971	0	Neutrophils	RPL21
0	-2.10558	0.564	0.953	0	Neutrophils	RPL15
0	-2.11344	0.403	0.911	0	Neutrophils	RPL35
0	-2.12171	0.589	0.925	0	Neutrophils	RPS25
0	-2.14266	0.596	0.933	0	Neutrophils	RPL29
0	-2.14792	0.462	0.92	0	Neutrophils	RPL36
0	-2.17893	0.678	0.94	0	Neutrophils	RPL32
0	-2.18012	0.241	0.877	0	Neutrophils	RPL4
0	-2.19251	0.565	0.933	0	Neutrophils	RPL7A
0	-2.20554	0.655	0.937	0	Neutrophils	RPS29
0	-2.21378	0.566	0.927	0	Neutrophils	RPL18
0	-2.23317	0.411	0.904	0	Neutrophils	RPS21
0	-2.25033	0.675	0.94	0	Neutrophils	RPS3A
0	-2.25103	0.584	0.926	0	Neutrophils	RPS8
0	-2.25113	0.636	0.941	0	Neutrophils	RPL11
0	-2.25945	0.503	0.919	0	Neutrophils	RPL14
0	-2.26944	0.718	0.963	0	Neutrophils	RPS12
0	-2.2989	0.787	0.974	0	Neutrophils	RPS27
0	-2.31014	0.46	0.912	0	Neutrophils	RPL5
0	-2.33276	0.74	0.966	0	Neutrophils	RPL10
0	-2.33282	0.603	0.925	0	Neutrophils	RPS23
0	-2.3857	0.778	0.955	0	Neutrophils	EEF1A1
0	-2.3987	0.591	0.92	0	Neutrophils	RPS6
0	-2.40413	0.604	0.938	0	Neutrophils	RPS3
0	-2.41291	0.471	0.928	0	Neutrophils	RPL13A
0	-2.4135	0.586	0.937	0	Neutrophils	RPL19
0	-2.41592	0.668	0.963	0	Neutrophils	RPS27A
0	-2.4362	0.274	0.884	0	Neutrophils	EEF1B2
0	-2.52246	0.598	0.932	0	Neutrophils	RPS19
0	-2.53369	0.298	0.898	0	Neutrophils	RPLP0
0	-2.54479	0.492	0.94	0	Neutrophils	RPS4X
0	-2.59389	0.58	0.933	0	Neutrophils	RPS2
0	-2.66104	0.613	0.955	0	Neutrophils	RPL13
0	-2.6824	0.467	0.924	0	Neutrophils	RPL18A
0	-2.6834	0.399	0.916	0	Neutrophils	RPL23A
0	-2.73791	0.274	0.902	0	Neutrophils	RPS5
0	-2.74238	0.264	0.898	0	Neutrophils	RPSA
0	-2.75829	0.531	0.925	0	Neutrophils	RPS18
0	-2.77005	0.292	0.896	0	Neutrophils	RPL10A
0	-2.77221	0.126	0.597	0	Neutrophils	CD74
0	-2.90021	0.353	0.923	0	Neutrophils	RPL3
6.97614e-308	-1.2365	0.547	0.853	1.44378e-303	Neutrophils	BTG1
1.25269e-307	1.56715	0.647	0.39	2.59256e-303	Neutrophils	RHOG
1.63654e-307	-1.11393	0.241	0.682	3.38698e-303	Neutrophils	CD48
1.29031e-305	1.35899	0.678	0.4	2.67042e-301	Neutrophils	ATP6V0B
1.58606e-303	1.49928	0.461	0.186	3.2825e-299	Neutrophils	RFLNB
3.10103e-300	1.45283	0.564	0.274	6.41789e-296	Neutrophils	ARRB2
6.49086e-300	-1.15127	0.165	0.611	1.34335e-295	Neutrophils	HMGN1
1.75305e-299	-1.10551	0.744	0.961	3.62812e-295	Neutrophils	HLA-A
7.32376e-297	-1.46405	0.065	0.49	1.51573e-292	Neutrophils	ODC1
5.2141e-294	-1.58472	0.045	0.466	1.07911e-289	Neutrophils	ARL4C
7.38891e-294	-1.23879	0.117	0.55	1.52921e-289	Neutrophils	SOD1
1.99382e-293	-1.16557	0.064	0.492	4.1264e-289	Neutrophils	NUCKS1
8.28952e-292	-1.45248	0.102	0.528	1.7156e-287	Neutrophils	CD69
2.42678e-287	1.19109	0.349	0.11	5.02247e-283	Neutrophils	ITGAM
6.52299e-287	-1.00033	0.142	0.571	1.35e-282	Neutrophils	ERP29
4.08658e-284	-1.04337	0.135	0.567	8.45759e-280	Neutrophils	RPS17
1.58089e-283	1.50199	0.618	0.381	3.2718e-279	Neutrophils	RAC2
1.29199e-280	1.22477	0.694	0.409	2.6739e-276	Neutrophils	EFHD2
1.30652e-275	1.62562	0.715	0.52	2.70397e-271	Neutrophils	LITAF
7.59629e-275	1.27626	0.369	0.128	1.57213e-270	Neutrophils	AGTPBP1
1.06265e-271	1.23738	0.433	0.16	2.19927e-267	Neutrophils	C5AR1
1.67462e-269	1.7649	0.833	0.724	3.4658e-265	Neutrophils	NEAT1
3.97172e-268	-1.01652	0.171	0.583	8.21987e-264	Neutrophils	SBDS
5.47059e-268	1.02968	0.261	0.068	1.13219e-263	Neutrophils	DOK3
3.48036e-267	-1.09731	0.043	0.44	7.20295e-263	Neutrophils	PEBP1
8.46315e-267	-2.04218	0.05	0.446	1.75153e-262	Neutrophils	HLA-DPA1
1.80913e-266	1.44582	0.427	0.175	3.74418e-262	Neutrophils	FOXO3
7.71366e-266	-2.01206	0.052	0.449	1.59642e-261	Neutrophils	HLA-DPB1
4.72016e-264	1.07666	0.446	0.171	9.76884e-260	Neutrophils	FCGR2A
1.52408e-260	-1.0554	0.06	0.454	3.15424e-256	Neutrophils	EPB41L4A-AS1
7.62825e-255	-1.02799	0.168	0.573	1.57874e-250	Neutrophils	PPIB
2.55846e-254	1.17993	0.423	0.168	5.29499e-250	Neutrophils	TIMP2
5.81147e-254	-1.46325	0.155	0.563	1.20274e-249	Neutrophils	GPX4
9.60295e-254	1.06935	0.287	0.084	1.98743e-249	Neutrophils	ANPEP
1.30982e-252	-1.08684	0.053	0.435	2.7108e-248	Neutrophils	CD81
4.27508e-252	1.54527	0.442	0.197	8.84771e-248	Neutrophils	ZBTB43
1.24641e-248	1.34706	0.626	0.393	2.57956e-244	Neutrophils	BLOC1S1
1.44664e-248	1.21151	0.327	0.109	2.99397e-244	Neutrophils	DENND3
1.27712e-244	1.21651	0.667	0.409	2.64314e-240	Neutrophils	GNG5
9.60461e-243	1.57889	0.537	0.3	1.98777e-238	Neutrophils	CTNNB1
7.41098e-242	1.19181	0.338	0.116	1.53378e-237	Neutrophils	NCF2
1.16446e-239	1.48249	0.58	0.349	2.40997e-235	Neutrophils	NOP10
2.52177e-239	-2.16922	0.058	0.429	5.21905e-235	Neutrophils	HLA-DRB1
5.44419e-239	1.25384	0.631	0.39	1.12673e-234	Neutrophils	CAP1
4.77301e-232	-1.2512	0.064	0.427	9.87823e-228	Neutrophils	PIK3IP1
1.33305e-229	-1.11428	0.069	0.432	2.75888e-225	Neutrophils	HSPA8
4.55723e-229	1.36385	0.424	0.188	9.43164e-225	Neutrophils	CKLF
4.57909e-227	1.21215	0.414	0.176	9.47689e-223	Neutrophils	UBE2D1
1.21897e-225	1.29879	0.532	0.279	2.52278e-221	Neutrophils	GNB2
3.49636e-225	1.04334	0.291	0.094	7.23607e-221	Neutrophils	SLC37A3
2.46624e-224	1.4085	0.327	0.113	5.10412e-220	Neutrophils	ADM
3.79237e-224	1.10151	0.355	0.131	7.84868e-220	Neutrophils	PLBD1
1.7425e-222	-1.12923	0.097	0.459	3.60629e-218	Neutrophils	CALR
1.66402e-220	1.26104	0.504	0.249	3.44386e-216	Neutrophils	VASP
6.56793e-220	1.16625	0.465	0.218	1.3593e-215	Neutrophils	PPP1R18
1.35104e-218	1.07203	0.269	0.082	2.7961e-214	Neutrophils	AC245128.3
1.32255e-217	1.10884	0.326	0.119	2.73715e-213	Neutrophils	RASSF2
6.82847e-213	-1.75478	0.077	0.431	1.41322e-208	Neutrophils	RGS10
2.42397e-212	-2.32922	0.097	0.441	5.01665e-208	Neutrophils	HLA-DRA
5.88337e-210	1.18777	0.311	0.111	1.21762e-205	Neutrophils	FLOT2
4.87378e-208	1.25514	0.658	0.504	1.00868e-203	Neutrophils	GPSM3
2.17401e-207	1.33463	0.608	0.429	4.49932e-203	Neutrophils	PRR13
1.26658e-199	1.08278	0.25	0.078	2.62132e-195	Neutrophils	TRIM25
3.27068e-198	1.07945	0.364	0.148	6.76899e-194	Neutrophils	CAPG
1.38299e-197	1.25622	0.449	0.22	2.86224e-193	Neutrophils	SLA
1.59029e-197	1.50435	0.514	0.286	3.29127e-193	Neutrophils	SELL
1.00838e-196	1.03789	0.26	0.084	2.08694e-192	Neutrophils	NDRG1
2.84835e-195	-1.17069	0.094	0.439	5.89494e-191	Neutrophils	ISG20
4.28783e-195	-1.21942	0.214	0.551	8.87409e-191	Neutrophils	EZR
1.84795e-192	-1.14221	0.061	0.39	3.82452e-188	Neutrophils	YBX3
3.14771e-192	-1.01918	0.098	0.433	6.5145e-188	Neutrophils	HSP90B1
2.98485e-191	1.28516	0.363	0.153	6.17744e-187	Neutrophils	CYTH4
2.43599e-189	2.17427	0.605	0.484	5.04153e-185	Neutrophils	GADD45B
1.35644e-186	1.20209	0.434	0.213	2.80729e-182	Neutrophils	NFIL3
1.84333e-185	1.34018	0.563	0.379	3.81495e-181	Neutrophils	CD53
1.88786e-185	1.24393	0.454	0.229	3.90711e-181	Neutrophils	PTPRE
3.00157e-185	1.27946	0.311	0.121	6.21204e-181	Neutrophils	PNP
4.06173e-184	1.03828	0.456	0.217	8.40616e-180	Neutrophils	GRN
5.8353e-184	1.15049	0.431	0.193	1.20767e-179	Neutrophils	CLEC7A
4.99635e-183	-1.3184	0.028	0.324	1.03404e-178	Neutrophils	CD3E
1.14212e-182	1.15917	0.36	0.151	2.36373e-178	Neutrophils	FGR
6.06443e-181	1.27952	0.364	0.161	1.25509e-176	Neutrophils	PHC2
7.03772e-181	1.1787	0.336	0.139	1.45653e-176	Neutrophils	LCP2
3.74344e-180	1.13956	0.36	0.157	7.74742e-176	Neutrophils	MIR22HG
1.1358e-176	1.18707	0.57	0.369	2.35064e-172	Neutrophils	TKT
8.26126e-176	1.30762	0.384	0.178	1.70975e-171	Neutrophils	CDC42EP3
2.2616e-173	1.16997	0.262	0.091	4.68061e-169	Neutrophils	FAM129A
2.42838e-173	1.44675	0.702	0.589	5.02578e-169	Neutrophils	TUBA1A
1.01482e-172	1.22585	0.261	0.092	2.10027e-168	Neutrophils	NAIP
2.31286e-171	1.25654	0.642	0.555	4.7867e-167	Neutrophils	VAPA
3.82811e-170	1.09696	0.252	0.086	7.92267e-166	Neutrophils	CD93
6.53424e-170	1.39922	0.266	0.096	1.35233e-165	Neutrophils	NABP1
3.3988e-166	-1.20601	0.02	0.296	7.03415e-162	Neutrophils	TRBC2
6.30036e-165	1.26326	0.476	0.277	1.30392e-160	Neutrophils	IFNGR2
6.49612e-165	1.03932	0.357	0.16	1.34444e-160	Neutrophils	AGTRAP
1.06813e-164	-1.0324	0.181	0.481	2.21059e-160	Neutrophils	LEPROTL1
1.60366e-161	1.07681	0.545	0.331	3.31894e-157	Neutrophils	ASAH1
3.08184e-159	1.12978	0.318	0.132	6.37819e-155	Neutrophils	SLC11A1
3.83627e-158	-1.0959	0.167	0.478	7.93954e-154	Neutrophils	TUBA1B
1.40817e-157	1.12965	0.496	0.288	2.91434e-153	Neutrophils	VSIR
2.04734e-156	1.51463	0.513	0.324	4.23717e-152	Neutrophils	ADGRE5
2.45964e-155	1.09379	0.398	0.199	5.09047e-151	Neutrophils	FLOT1
1.75288e-154	-1.10481	0.634	0.845	3.62775e-150	Neutrophils	TXNIP
3.78312e-154	-1.08454	0.026	0.289	7.82955e-150	Neutrophils	SYNE2
7.58932e-154	1.2385	0.453	0.257	1.57069e-149	Neutrophils	CNN2
1.10894e-153	-1.13236	0.029	0.292	2.29507e-149	Neutrophils	CD7
1.01105e-150	-1.26427	0.419	0.749	2.09246e-146	Neutrophils	OST4
3.23859e-148	-1.07812	0.03	0.293	6.70258e-144	Neutrophils	HLA-DMA
3.96332e-147	1.11482	0.783	0.739	8.20249e-143	Neutrophils	KLF6
7.65057e-146	-1.55942	0.037	0.29	1.58336e-141	Neutrophils	IL32
8.54017e-146	1.13147	0.329	0.151	1.76747e-141	Neutrophils	UBE2H
3.90849e-145	1.08652	0.339	0.161	8.08901e-141	Neutrophils	SERTAD2
4.27517e-144	1.27576	0.61	0.5	8.84789e-140	Neutrophils	IRF2BP2
1.96291e-143	1.40148	0.508	0.332	4.06244e-139	Neutrophils	ATP2B1
9.8834e-140	1.13654	0.352	0.172	2.04547e-135	Neutrophils	ANKRD28
1.74773e-139	1.52385	0.593	0.465	3.6171e-135	Neutrophils	ZFP36L1
1.78215e-139	1.21756	0.5	0.324	3.68834e-135	Neutrophils	NINJ1
8.39e-139	-1.02803	0.025	0.267	1.7364e-134	Neutrophils	CD247
2.84593e-138	-2.72335	0.038	0.279	5.88994e-134	Neutrophils	CCL5
1.46275e-135	1.20551	0.357	0.171	3.02731e-131	Neutrophils	DUSP6
2.60335e-135	1.08025	0.304	0.137	5.38789e-131	Neutrophils	ACSL3
2.88951e-134	-1.32744	0.213	0.445	5.98013e-130	Neutrophils	RPS4Y1
1.01839e-132	-1.08435	0.032	0.269	2.10766e-128	Neutrophils	IL7R
1.07266e-132	-1.52927	0.02	0.252	2.21997e-128	Neutrophils	CTSW
7.68064e-131	1.08927	0.654	0.603	1.58959e-126	Neutrophils	STK17B
2.03959e-130	1.08221	0.573	0.438	4.22113e-126	Neutrophils	CD55
2.9234e-128	1.12984	0.509	0.329	6.05026e-124	Neutrophils	MIDN
8.305e-128	1.08948	0.442	0.267	1.7188e-123	Neutrophils	MAPKAPK2
8.57646e-127	1.09319	0.514	0.342	1.77499e-122	Neutrophils	H2AFY
2.9045e-125	1.20043	0.403	0.218	6.01115e-121	Neutrophils	PHACTR1
5.01155e-124	1.06352	0.423	0.244	1.03719e-119	Neutrophils	ATP6V0D1
1.36838e-123	1.01918	0.286	0.126	2.832e-119	Neutrophils	IRAK3
3.01231e-123	1.08489	0.584	0.47	6.23429e-119	Neutrophils	RIOK3
3.94252e-122	1.17075	0.579	0.443	8.15944e-118	Neutrophils	SDCBP
8.3037e-121	1.11227	0.482	0.31	1.71853e-116	Neutrophils	MYADM
3.81513e-118	1.2764	0.588	0.468	7.89579e-114	Neutrophils	C4orf3
2.19749e-115	-1.55299	0.096	0.325	4.54793e-111	Neutrophils	HLA-DQB1
2.67878e-115	1.02324	0.57	0.388	5.54401e-111	Neutrophils	ZEB2
7.78145e-107	1.19497	0.593	0.542	1.61045e-102	Neutrophils	LDHA
2.11582e-104	1.12371	0.465	0.319	4.37889e-100	Neutrophils	C16orf72
6.42503e-104	1.07999	0.385	0.229	1.32972e-99	Neutrophils	CSGALNACT2
1.52556e-103	1.06932	0.316	0.164	3.1573e-99	Neutrophils	ATP13A3
5.0499e-103	1.27186	0.288	0.14	1.04513e-98	Neutrophils	MNDA
3.26303e-100	1.02469	0.527	0.392	6.75317e-96	Neutrophils	EVI2B
3.01302e-99	1.01349	0.359	0.201	6.23575e-95	Neutrophils	SORL1
3.60321e-96	1.06795	0.402	0.251	7.4572e-92	Neutrophils	R3HDM4
1.13238e-94	1.20065	0.365	0.221	2.34358e-90	Neutrophils	PTEN
2.81961e-94	1.0475	0.449	0.31	5.83546e-90	Neutrophils	METTL9
5.03565e-93	1.09848	0.398	0.255	1.04218e-88	Neutrophils	IRS2
2.12591e-91	1.13124	0.506	0.383	4.39979e-87	Neutrophils	ACTR3
4.01397e-91	1.28734	0.575	0.514	8.30731e-87	Neutrophils	PPP1R15A
1.44295e-77	1.05881	0.382	0.248	2.98632e-73	Neutrophils	RAB11FIP1
[truncated: 167 more rows]
